# Supplementary material for: Bottom‐Up Programming of Cell States in Cancer Organoids with Defined Synthetic Adhesion Cues
Source: Adv Mater. 2026 Apr 14;38(27):e17390. doi: 10.1002/adma.202517390 (PMC13173398; doi:10.1002/adma.202517390)
Supplement: Supplementary file 2 — Supporting File 2: adma72997‐sup‐0002‐Data.zip. [file ADMA-38-e17390-s001.zip]

Archive with 4 entries (4 files):
- 3_Supporting_Data_S3.xlsx
- 3_Supporting_Data_S4.xlsx
- 3_Supporting_Data_S1.xlsx
- 3_Supporting_Data_S2.xlsx
