# Supplementary material for: Bottom‐Up Programming of Cell States in Cancer Organoids with Defined Synthetic Adhesion Cues
Source: Adv Mater. 2026 Apr 14;38(27):e17390. doi: 10.1002/adma.202517390 (PMC13173398; doi:10.1002/adma.202517390)
Supplement: Supplementary file 2 — Supporting File 2: adma72997‐sup‐0002‐Data.zip. [file ADMA-38-e17390-s001.zip › 3_Supporting_Data_S3.xlsx]

## Sheet: Description
	This report contains results from comparing a control matrix composition (C, F, L concentrations) to multi-objective optimization solutions for three donors. Each entry includes:
	1. Peptide Molarities: The concentrations: C, F, and L.
	2. Objective values: Predicted gene expression levels for genes from the EMT gene list.
	3. Normalized objective values: Objective values scaled using ideal and nadir points for fair comparison.
	4. Weights: Weights used in the achievement scalarizing function (ASF).
	5. Approx_Ideal / Approx_Nadir: Reference points used for normalization across objectives.
	6. Chebyshev distance to ASF solution: Chebyshev distance between the Control point and the ASF-selected optimal point.
	7. Chebyshev distance to Closest Pareto point: Distance of the nearest Pareto-optimal point.
	8. Closest_Pareto_index: Index of the nearest Pareto-optimal point.
	9. Decomposition_Index: Identifier linking to the ASF decomposition.

## Sheet: Donor 1
		Peptide Molarities			Objective values
	Decomposition_Index	C	F	L	obj_SNAI1	obj_SNAI2	obj_ZEB1	obj_ZEB2	obj_VIM	obj_NANOG	obj_CDH2	obj_FN1	obj_MMP2	obj_MMP7	obj_MMP3	obj_MMP1	obj_MMP13	obj_MMP14	obj_ITGAV	obj_LAMC2	obj_NEDD9	obj_HSPG2	obj_ITGA5	obj_ICAM1	obj_TGFB1	obj_TGFB2	obj_TGFB3	obj_CDH1	obj_OCLN	obj_CLDN1	obj_DSP	obj_JUP	obj_EPCAM
ASF solution	219	0.938581	0.369131	0.18093	-0.509117	-0.726024	-0.466322	-0.44889	-0.46962	-0.40272	-0.498005	-0.581663	-0.431913	-0.677591	-0.413354	-1.06804	-0.406861	-1.11377	-0.994499	-1.16832	-1.1029	-1.25221	-0.821846	-0.601856	-0.619477	-0.51233	-0.580166	1.27021	0.877333	1.0863	1.22705	1.28456	1.21615
Control	-	1.0292	0.2889	0.348	-0.525943	-0.712354	-0.464529	-0.445376	-0.474726	-0.417217	-0.502285	-0.588406	-0.433075	-0.672291	-0.405228	-1.07319	-0.407921	-1.11139	-0.990908	-1.16093	-1.11309	-1.23878	-0.8114	-0.586647	-0.626267	-0.505945	-0.580954	1.26968	0.883573	1.08583	1.21935	1.28662	1.22559
Chebyshev distance to ASF solution		0.5727
		Peptide Molarities			Normalized objective values
	Decomposition_Index	C	F	L	norm_SNAI1	norm_SNAI2	norm_ZEB1	norm_ZEB2	norm_VIM	norm_NANOG	norm_CDH2	norm_FN1	norm_MMP2	norm_MMP7	norm_MMP3	norm_MMP1	norm_MMP13	norm_MMP14	norm_ITGAV	norm_LAMC2	norm_NEDD9	norm_HSPG2	norm_ITGA5	norm_ICAM1	norm_TGFB1	norm_TGFB2	norm_TGFB3	norm_CDH1	norm_OCLN	norm_CLDN1	norm_DSP	norm_JUP	norm_EPCAM
ASF solution	219	0.938581	0.369131	0.18093	0.919645	0.305986	0.311168	0.419292	0.821934	0.654629	0.605265	0.72209	0.468043	0.585124	0.380308	0.258094	0.642626	0.371218	0.190363	0.150172	0.699617	0.403126	0.181272	0.447786	0.869294	0.421003	0.748558	0.607422	0.394431	0.382189	0.596831	0.557279	0.323345
Control	-	1.0292	0.2889	0.348	0.375006	0.664017	0.369263	0.544652	0.644068	0.0819234	0.511173	0.563723	0.436182	0.683804	0.638337	0.126847	0.599286	0.446675	0.320134	0.378949	0.401694	0.594407	0.438713	0.647074	0.63942	0.5684	0.627733	0.584459	0.570442	0.369388	0.280343	0.700142	0.551977
Chebyshev distance to ASF solution		0.5727
					Weights
					w_SNAI1	w_SNAI2	w_ZEB1	w_ZEB2	w_VIM	w_NANOG	w_CDH2	w_FN1	w_MMP2	w_MMP7	w_MMP3	w_MMP1	w_MMP13	w_MMP14	w_ITGAV	w_LAMC2	w_NEDD9	w_HSPG2	w_ITGA5	w_ICAM1	w_TGFB1	w_TGFB2	w_TGFB3	w_CDH1	w_OCLN	w_CLDN1	w_DSP	w_JUP	w_EPCAM
					0.0274412	0.0480886	0.0193259	0.0156704	0.02775	0.0237498	0.0392767	0.0412157	0.0347235	0.0355781	0.0118857	0.0089053	0.0195557	0.0658345	0.0298758	0.0553421	0.0251144	0.0568215	0.059134	0.0364471	0.0257823	0.0386303	0.00586744	0.0506884	0.0444762	0.0491084	0.0186508	0.0256458	0.0594141
		Peptide Molarities			Approx_Ideal
	Decomposition_Index	C	F	L	ideal_SNAI1	ideal_SNAI2	ideal_ZEB1	ideal_ZEB2	ideal_VIM	ideal_NANOG	ideal_CDH2	ideal_FN1	ideal_MMP2	ideal_MMP7	ideal_MMP3	ideal_MMP1	ideal_MMP13	ideal_MMP14	ideal_ITGAV	ideal_LAMC2	ideal_NEDD9	ideal_HSPG2	ideal_ITGA5	ideal_ICAM1	ideal_TGFB1	ideal_TGFB2	ideal_TGFB3	ideal_CDH1	ideal_OCLN	ideal_CLDN1	ideal_DSP	ideal_JUP	ideal_EPCAM
ASF solution	219	0.938581	0.369131	0.18093	-0.537527	-0.737707	-0.475925	-0.460644	-0.493217	-0.41929	-0.525536	-0.612408	-0.44898	-0.709017	-0.425331	-1.07817	-0.422573	-1.12547	-0.999766	-1.17318	-1.12682	-1.28051	-0.829201	-0.636029	-0.645156	-0.530569	-0.58505	1.25635	0.863349	1.07235	1.21253	1.27654	1.20279
		Peptide Molarities			Approx_Nadir
	Decomposition_Index	C	F	L	nadir_SNAI1	nadir_SNAI2	nadir_ZEB1	nadir_ZEB2	nadir_VIM	nadir_NANOG	nadir_CDH2	nadir_FN1	nadir_MMP2	nadir_MMP7	nadir_MMP3	nadir_MMP1	nadir_MMP13	nadir_MMP14	nadir_ITGAV	nadir_LAMC2	nadir_NEDD9	nadir_HSPG2	nadir_ITGA5	nadir_ICAM1	nadir_TGFB1	nadir_TGFB2	nadir_TGFB3	nadir_CDH1	nadir_OCLN	nadir_CLDN1	nadir_DSP	nadir_JUP	nadir_EPCAM
ASF solution	219	0.938581	0.369131	0.18093	-0.506635	-0.699525	-0.445063	-0.432612	-0.464508	-0.393978	-0.48005	-0.56983	-0.412516	-0.655308	-0.393839	-1.03892	-0.398124	-1.09395	-0.972097	-1.14086	-1.09263	-1.21031	-0.788626	-0.559714	-0.615616	-0.487247	-0.578525	1.27916	0.898803	1.10884	1.23686	1.29093	1.2441
		Peptide Molarities			Objective values
	Closest_Pareto_index	C	F	L	obj_SNAI1	obj_SNAI2	obj_ZEB1	obj_ZEB2	obj_VIM	obj_NANOG	obj_CDH2	obj_FN1	obj_MMP2	obj_MMP7	obj_MMP3	obj_MMP1	obj_MMP13	obj_MMP14	obj_ITGAV	obj_LAMC2	obj_NEDD9	obj_HSPG2	obj_ITGA5	obj_ICAM1	obj_TGFB1	obj_TGFB2	obj_TGFB3	obj_CDH1	obj_OCLN	obj_CLDN1	obj_DSP	obj_JUP	obj_EPCAM
Closest Pareto	308	1.00737	0.283875	0.317249	-0.524239	-0.714287	-0.465211	-0.443988	-0.472017	-0.416557	-0.50198	-0.586254	-0.433318	-0.670909	-0.407973	-1.07578	-0.40689	-1.11121	-0.992959	-1.16229	-1.11269	-1.24725	-0.812871	-0.587416	-0.623862	-0.509123	-0.580764	1.27045	0.882407	1.08311	1.22226	1.28681	1.22208
Control	-	1.0292	0.2889	0.348	-0.525943	-0.712354	-0.464529	-0.445376	-0.474726	-0.417217	-0.502285	-0.588406	-0.433075	-0.672291	-0.405228	-1.07319	-0.407921	-1.11139	-0.990908	-1.16093	-1.11309	-1.23878	-0.8114	-0.586647	-0.626267	-0.505945	-0.580954	1.26968	0.883573	1.08583	1.21935	1.28662	1.22559
Chebyshev distance to Closest Pareto point			0.1205
Largest coordinate-wise difference (Control vs ASF) at index 5 (NANOG)					0.5727
ASF solution bottleneck is objective index 0 (SNAI1) with normalized value					0.9196

## Sheet: Donor 2
		Peptide Molarities			Objective values
	Decomposition_Index	C	F	L	obj_SNAI1	obj_SNAI2	obj_ZEB1	obj_ZEB2	obj_VIM	obj_NANOG	obj_CDH2	obj_FN1	obj_MMP2	obj_MMP7	obj_MMP3	obj_MMP1	obj_MMP13	obj_MMP14	obj_ITGAV	obj_LAMC2	obj_NEDD9	obj_HSPG2	obj_ITGA5	obj_ICAM1	obj_TGFB1	obj_TGFB2	obj_TGFB3	obj_CDH1	obj_OCLN	obj_CLDN1	obj_DSP	obj_JUP	obj_EPCAM
ASF solution	92	0.966372	0.156884	0.372323	-0.682463	-0.805857	-0.531788	-0.448101	-0.625506	-0.420762	-0.392682	-0.726934	-0.434123	-1.25784	-0.438634	-1.1717	-0.566368	-1.13089	-0.944869	-1.27257	-1.08117	-1.20171	-0.999849	-0.779251	-0.931215	-0.77341	-0.532714	1.15165	0.993848	1.00192	1.07215	1.25189	1.20182
Control	-	1.4674	0.251	0.1966	-0.660294	-0.820408	-0.526921	-0.443551	-0.612834	-0.429008	-0.403576	-0.735033	-0.434524	-1.23766	-0.432244	-1.13447	-0.543379	-1.1248	-0.948228	-1.25825	-1.07686	-1.22061	-0.985865	-0.730142	-0.930733	-0.778561	-0.530796	1.15113	0.973763	1.00631	1.06823	1.25654	1.20165
Chebyshev distance to ASF solution		0.6521
		Peptide Molarities			Normalized objective values
	Decomposition_Index	C	F	L	norm_SNAI1	norm_SNAI2	norm_ZEB1	norm_ZEB2	norm_VIM	norm_NANOG	norm_CDH2	norm_FN1	norm_MMP2	norm_MMP7	norm_MMP3	norm_MMP1	norm_MMP13	norm_MMP14	norm_ITGAV	norm_LAMC2	norm_NEDD9	norm_HSPG2	norm_ITGA5	norm_ICAM1	norm_TGFB1	norm_TGFB2	norm_TGFB3	norm_CDH1	norm_OCLN	norm_CLDN1	norm_DSP	norm_JUP	norm_EPCAM
ASF solution	92	0.966372	0.156884	0.372323	0.207432	0.671401	0.139029	0.375924	0.316177	0.479148	0.952659	0.432072	0.33076	0.299928	0.15193	0.359926	0.0788989	0.245443	0.314958	0.334411	0.362381	0.625049	0.430321	0.536036	0.355617	0.312949	0.372903	0.495675	0.659928	0.462058	0.566928	0.48713	0.562634
Control	-	1.4674	0.251	0.1966	0.846463	0.425849	0.355147	0.590708	0.502607	0.306603	0.482442	0.323623	0.31289	0.729159	0.354354	0.581759	0.73104	0.429373	0.238078	0.56913	0.428747	0.430108	0.523949	0.839283	0.36179	0.255679	0.434622	0.478876	0.339526	0.603883	0.510541	0.62945	0.551539
Chebyshev distance to ASF solution		0.6521
					Weights
					w_SNAI1	w_SNAI2	w_ZEB1	w_ZEB2	w_VIM	w_NANOG	w_CDH2	w_FN1	w_MMP2	w_MMP7	w_MMP3	w_MMP1	w_MMP13	w_MMP14	w_ITGAV	w_LAMC2	w_NEDD9	w_HSPG2	w_ITGA5	w_ICAM1	w_TGFB1	w_TGFB2	w_TGFB3	w_CDH1	w_OCLN	w_CLDN1	w_DSP	w_JUP	w_EPCAM
					0.0243858	0.0373256	6.46667e-06	0.029792	0.0326632	0.0334392	0.0328119	0.0485259	0.024069	0.0253882	0.037649	0.033368	0.0400416	0.0335556	0.021741	0.043456	0.0497675	0.0354115	0.032508	0.0567515	0.0305744	0.0410892	0.0298114	0.0566351	0.0307684	0.0532531	0.0401904	0.0364203	0.00860068
		Peptide Molarities			Approx_Ideal
	Decomposition_Index	C	F	L	ideal_SNAI1	ideal_SNAI2	ideal_ZEB1	ideal_ZEB2	ideal_VIM	ideal_NANOG	ideal_CDH2	ideal_FN1	ideal_MMP2	ideal_MMP7	ideal_MMP3	ideal_MMP1	ideal_MMP13	ideal_MMP14	ideal_ITGAV	ideal_LAMC2	ideal_NEDD9	ideal_HSPG2	ideal_ITGA5	ideal_ICAM1	ideal_TGFB1	ideal_TGFB2	ideal_TGFB3	ideal_CDH1	ideal_OCLN	ideal_CLDN1	ideal_DSP	ideal_JUP	ideal_EPCAM
ASF solution	92	0.966372	0.156884	0.372323	-0.689659	-0.845644	-0.534918	-0.456064	-0.646997	-0.44366	-0.414754	-0.759202	-0.441545	-1.27193	-0.44343	-1.23211	-0.569149	-1.13902	-0.958633	-1.29296	-1.10469	-1.26231	-1.06412	-0.866058	-0.958965	-0.801553	-0.544302	1.13638	0.95248	0.987622	1.0328	1.23597	1.19317
		Peptide Molarities			Approx_Nadir
	Decomposition_Index	C	F	L	nadir_SNAI1	nadir_SNAI2	nadir_ZEB1	nadir_ZEB2	nadir_VIM	nadir_NANOG	nadir_CDH2	nadir_FN1	nadir_MMP2	nadir_MMP7	nadir_MMP3	nadir_MMP1	nadir_MMP13	nadir_MMP14	nadir_ITGAV	nadir_LAMC2	nadir_NEDD9	nadir_HSPG2	nadir_ITGA5	nadir_ICAM1	nadir_TGFB1	nadir_TGFB2	nadir_TGFB3	nadir_CDH1	nadir_OCLN	nadir_CLDN1	nadir_DSP	nadir_JUP	nadir_EPCAM
ASF solution	92	0.966372	0.156884	0.372323	-0.654968	-0.786384	-0.512401	-0.434881	-0.579024	-0.395871	-0.391585	-0.684519	-0.419104	-1.22493	-0.411863	-1.06428	-0.533898	-1.10589	-0.91493	-1.23197	-1.03978	-1.16535	-0.91476	-0.704115	-0.880932	-0.711626	-0.513227	1.16718	1.01516	1.01857	1.1022	1.26865	1.20855
		Peptide Molarities			Objective values
	Closest_Pareto_index	C	F	L	obj_SNAI1	obj_SNAI2	obj_ZEB1	obj_ZEB2	obj_VIM	obj_NANOG	obj_CDH2	obj_FN1	obj_MMP2	obj_MMP7	obj_MMP3	obj_MMP1	obj_MMP13	obj_MMP14	obj_ITGAV	obj_LAMC2	obj_NEDD9	obj_HSPG2	obj_ITGA5	obj_ICAM1	obj_TGFB1	obj_TGFB2	obj_TGFB3	obj_CDH1	obj_OCLN	obj_CLDN1	obj_DSP	obj_JUP	obj_EPCAM
Closest Pareto	188	1.41631	0.237034	0.18598	-0.661533	-0.817784	-0.527152	-0.445656	-0.615997	-0.431453	-0.40456	-0.734896	-0.434738	-1.2378	-0.431816	-1.12484	-0.544728	-1.12173	-0.946828	-1.25382	-1.07723	-1.21615	-0.991627	-0.729734	-0.934304	-0.782147	-0.529892	1.14914	0.970982	1.00689	1.06354	1.25542	1.20247
Control	-	1.4674	0.251	0.1966	-0.660294	-0.820408	-0.526921	-0.443551	-0.612834	-0.429008	-0.403576	-0.735033	-0.434524	-1.23766	-0.432244	-1.13447	-0.543379	-1.1248	-0.948228	-1.25825	-1.07686	-1.22061	-0.985865	-0.730142	-0.930733	-0.778561	-0.530796	1.15113	0.973763	1.00631	1.06823	1.25654	1.20165
Chebyshev distance to Closest Pareto point			0.0994
Largest coordinate-wise difference (Control vs ASF) at index 12 (MMP13)					0.6521
ASF solution bottleneck is objective index 6 (CDH2) with normalized value					0.9527

## Sheet: Donor 3
		Peptide Molarities			Objective values
	Decomposition_Index	C	F	L	obj_SNAI1	obj_SNAI2	obj_ZEB1	obj_ZEB2	obj_VIM	obj_NANOG	obj_CDH2	obj_FN1	obj_MMP2	obj_MMP7	obj_MMP3	obj_MMP1	obj_MMP13	obj_MMP14	obj_ITGAV	obj_LAMC2	obj_NEDD9	obj_HSPG2	obj_ITGA5	obj_ICAM1	obj_TGFB1	obj_TGFB2	obj_TGFB3	obj_CDH1	obj_OCLN	obj_CLDN1	obj_DSP	obj_JUP	obj_EPCAM
ASF solution	276	1.07783	0.23502	0.15	-0.609241	-0.864726	-0.557454	-0.463963	-0.684665	-0.409637	-0.394018	-0.526717	-0.421035	-1.2389	-0.44717	-0.909675	-0.452713	-1.05926	-1.01194	-1.28252	-1.13712	-1.21495	-0.53828	-0.862566	-1.03265	-0.904473	-0.510656	1.21499	0.984694	1.06618	1.09192	1.24118	1.24531
Control	-	1.2979	0.2633	0.1638	-0.603842	-0.868068	-0.54853	-0.459044	-0.68059	-0.403319	-0.397918	-0.529197	-0.42147	-1.23178	-0.445346	-0.900563	-0.446479	-1.06034	-0.999587	-1.2788	-1.13691	-1.21764	-0.537711	-0.869212	-1.03768	-0.897775	-0.503596	1.21356	0.977402	1.06182	1.08555	1.24465	1.23931
Chebyshev distance to ASF solution		0.2055
		Peptide Molarities			Normalized objective values
	Decomposition_Index	C	F	L	norm_SNAI1	norm_SNAI2	norm_ZEB1	norm_ZEB2	norm_VIM	norm_NANOG	norm_CDH2	norm_FN1	norm_MMP2	norm_MMP7	norm_MMP3	norm_MMP1	norm_MMP13	norm_MMP14	norm_ITGAV	norm_LAMC2	norm_NEDD9	norm_HSPG2	norm_ITGA5	norm_ICAM1	norm_TGFB1	norm_TGFB2	norm_TGFB3	norm_CDH1	norm_OCLN	norm_CLDN1	norm_DSP	norm_JUP	norm_EPCAM
ASF solution	276	1.07783	0.23502	0.15	0.400247	0.178146	0.295214	0.561842	0.575448	0.631714	0.711671	0.445885	0.298066	0.324994	0.318723	0.505217	0.410193	0.33256	0.458428	0.409332	0.430574	0.257531	0.556187	0.696004	0.670599	0.392695	0.484974	0.285391	0.489795	0.727872	0.472943	0.302029	0.532292
Control	-	1.2979	0.2633	0.1638	0.492961	0.116473	0.416012	0.724244	0.670003	0.723294	0.545939	0.395615	0.275794	0.455327	0.370124	0.60145	0.615663	0.279411	0.628215	0.482808	0.450577	0.220001	0.56659	0.570646	0.583209	0.488827	0.656495	0.210304	0.35038	0.583203	0.338809	0.345359	0.337659
Chebyshev distance to ASF solution		0.2055
					Weights
					w_SNAI1	w_SNAI2	w_ZEB1	w_ZEB2	w_VIM	w_NANOG	w_CDH2	w_FN1	w_MMP2	w_MMP7	w_MMP3	w_MMP1	w_MMP13	w_MMP14	w_ITGAV	w_LAMC2	w_NEDD9	w_HSPG2	w_ITGA5	w_ICAM1	w_TGFB1	w_TGFB2	w_TGFB3	w_CDH1	w_OCLN	w_CLDN1	w_DSP	w_JUP	w_EPCAM
					0.0461585	0.0281081	0.0324241	0.0262667	0.0366825	0.0394511	0.0307169	0.0320724	0.0310558	0.037405	0.029355	0.0193867	0.00209724	0.0415803	0.0477442	0.0261899	0.0212473	0.0441444	0.0534796	0.0242717	0.0426865	0.0430126	0.0448861	0.0432748	0.0235812	0.0176795	0.0496624	0.0463567	0.0390227
		Peptide Molarities			Approx_Ideal
	Decomposition_Index	C	F	L	ideal_SNAI1	ideal_SNAI2	ideal_ZEB1	ideal_ZEB2	ideal_VIM	ideal_NANOG	ideal_CDH2	ideal_FN1	ideal_MMP2	ideal_MMP7	ideal_MMP3	ideal_MMP1	ideal_MMP13	ideal_MMP14	ideal_ITGAV	ideal_LAMC2	ideal_NEDD9	ideal_HSPG2	ideal_ITGA5	ideal_ICAM1	ideal_TGFB1	ideal_TGFB2	ideal_TGFB3	ideal_CDH1	ideal_OCLN	ideal_CLDN1	ideal_DSP	ideal_JUP	ideal_EPCAM
ASF solution	276	1.07783	0.23502	0.15	-0.632547	-0.874379	-0.579263	-0.480983	-0.709467	-0.453222	-0.410768	-0.548717	-0.426847	-1.25666	-0.458477	-0.957512	-0.465159	-1.06603	-1.0453	-1.30322	-1.14161	-1.2334	-0.568744	-0.899469	-1.07129	-0.931835	-0.530616	1.20954	0.959075	1.04421	1.06948	1.21696	1.22891
		Peptide Molarities			Approx_Nadir
	Decomposition_Index	C	F	L	nadir_SNAI1	nadir_SNAI2	nadir_ZEB1	nadir_ZEB2	nadir_VIM	nadir_NANOG	nadir_CDH2	nadir_FN1	nadir_MMP2	nadir_MMP7	nadir_MMP3	nadir_MMP1	nadir_MMP13	nadir_MMP14	nadir_ITGAV	nadir_LAMC2	nadir_NEDD9	nadir_HSPG2	nadir_ITGA5	nadir_ICAM1	nadir_TGFB1	nadir_TGFB2	nadir_TGFB3	nadir_CDH1	nadir_OCLN	nadir_CLDN1	nadir_DSP	nadir_JUP	nadir_EPCAM
ASF solution	276	1.07783	0.23502	0.15	-0.574318	-0.820197	-0.505388	-0.45069	-0.666367	-0.384228	-0.387231	-0.499376	-0.407348	-1.20201	-0.423001	-0.862825	-0.434818	-1.04567	-0.972532	-1.25264	-1.13118	-1.16174	-0.513972	-0.846448	-1.01367	-0.862157	-0.489458	1.22865	1.01138	1.0744	1.11693	1.29715	1.25971
		Peptide Molarities			Objective values
	Closest_Pareto_index	C	F	L	obj_SNAI1	obj_SNAI2	obj_ZEB1	obj_ZEB2	obj_VIM	obj_NANOG	obj_CDH2	obj_FN1	obj_MMP2	obj_MMP7	obj_MMP3	obj_MMP1	obj_MMP13	obj_MMP14	obj_ITGAV	obj_LAMC2	obj_NEDD9	obj_HSPG2	obj_ITGA5	obj_ICAM1	obj_TGFB1	obj_TGFB2	obj_TGFB3	obj_CDH1	obj_OCLN	obj_CLDN1	obj_DSP	obj_JUP	obj_EPCAM
Closest Pareto	272	1.32911	0.262327	0.150573	-0.600984	-0.869039	-0.547227	-0.45836	-0.679869	-0.401855	-0.398073	-0.529042	-0.422545	-1.23061	-0.445412	-0.896691	-0.44551	-1.05967	-0.998472	-1.27586	-1.13597	-1.21685	-0.536409	-0.869651	-1.03743	-0.896402	-0.503011	1.21323	0.975572	1.06135	1.08465	1.2429	1.23881
Control	-	1.2979	0.2633	0.1638
Chebyshev distance to Closest Pareto point			0.0899
Largest coordinate-wise difference (Control vs ASF) at index 12 (MMP13)					0.2055
ASF solution bottleneck is objective index 25 (CLDN1) with normalized value					0.7279
