# Supplementary material for: Bottom‐Up Programming of Cell States in Cancer Organoids with Defined Synthetic Adhesion Cues
Source: Adv Mater. 2026 Apr 14;38(27):e17390. doi: 10.1002/adma.202517390 (PMC13173398; doi:10.1002/adma.202517390)
Supplement: Supplementary file 2 — Supporting File 2: adma72997‐sup‐0002‐Data.zip. [file ADMA-38-e17390-s001.zip › 3_Supporting_Data_S4.xlsx]

## Sheet: Description
Sheets 1-6:	Gene Ontology analysis of PC1-associated differentially expressed genes between EMT Designer and Control matrices
Sheet 7:	Data associated with Venn diagram in Figure 4d for all patients
Note:	No downregulated genes were associated with PC1 in Donor 1

## Sheet: 1. Donor 1 GO terms upreg.
	ONTOLOGY	ID	Description	GeneRatio	BgRatio	RichFactor	FoldEnrichment	zScore	pvalue	p.adjust	qvalue	geneID	Count
GO:0005996	BP	GO:0005996	monosaccharide metabolic process	17/144	252/18888	0.0674603	8.84854	10.9937	8.98259e-12	2.35613e-08	1.92889e-08	SLC2A3/PFKP/PGK1/GPI/ALDOC/GAPDH/TPI1/ENO2/PPARD/PFKFB4/SLC2A1/ALDOB/IGFBP4/ALDOA/PFKFB3/GDPGP1/PPP1R3G	17
GO:0001666	BP	GO:0001666	response to hypoxia	18/144	313/18888	0.057508	7.54313	10.2312	3.03134e-11	3.9756e-08	3.2547e-08	PGK1/NDRG1/TGFB1/CA9/PPARD/VEGFA/SLC2A1/EGR1/PTK2B/BMP2/EGLN3/LOXL2/ADM/ITPR1/ADAM8/ANGPTL4/VEGFB/MB	18
GO:0036293	BP	GO:0036293	response to decreased oxygen levels	18/144	327/18888	0.0550459	7.22018	9.94507	6.22567e-11	5.44331e-08	4.45627e-08	PGK1/NDRG1/TGFB1/CA9/PPARD/VEGFA/SLC2A1/EGR1/PTK2B/BMP2/EGLN3/LOXL2/ADM/ITPR1/ADAM8/ANGPTL4/VEGFB/MB	18
GO:0070482	BP	GO:0070482	response to oxygen levels	18/144	354/18888	0.0508475	6.66949	9.43828	2.26613e-10	1.48602e-07	1.21656e-07	PGK1/NDRG1/TGFB1/CA9/PPARD/VEGFA/SLC2A1/EGR1/PTK2B/BMP2/EGLN3/LOXL2/ADM/ITPR1/ADAM8/ANGPTL4/VEGFB/MB	18
GO:0019318	BP	GO:0019318	hexose metabolic process	15/144	232/18888	0.0646552	8.4806	10.0485	2.91656e-10	1.53003e-07	1.25259e-07	PFKP/PGK1/GPI/ALDOC/GAPDH/TPI1/ENO2/PPARD/PFKFB4/ALDOB/IGFBP4/ALDOA/PFKFB3/GDPGP1/PPP1R3G	15
GO:0006090	BP	GO:0006090	pyruvate metabolic process	11/144	118/18888	0.0932203	12.2274	10.7231	1.64005e-09	6.16995e-07	5.05114e-07	PFKP/PGK1/GPI/ALDOC/GAPDH/TPI1/ENO2/LDHA/ALDOB/SLC16A3/ALDOA	11
GO:0006096	BP	GO:0006096	glycolytic process	10/144	90/18888	0.111111	14.5741	11.3138	1.64657e-09	6.16995e-07	5.05114e-07	PFKP/PGK1/GPI/ALDOC/GAPDH/TPI1/ENO2/LDHA/ALDOB/ALDOA	10
GO:0046032	BP	GO:0046032	ADP catabolic process	10/144	92/18888	0.108696	14.2572	11.1724	2.04877e-09	6.7147e-07	5.49712e-07	PFKP/PGK1/GPI/ALDOC/GAPDH/TPI1/ENO2/LDHA/ALDOB/ALDOA	10
GO:0019364	BP	GO:0019364	pyridine nucleotide catabolic process	10/144	94/18888	0.106383	13.9539	11.0354	2.53587e-09	6.7147e-07	5.49712e-07	PFKP/PGK1/GPI/ALDOC/GAPDH/TPI1/ENO2/LDHA/ALDOB/ALDOA	10
GO:0009137	BP	GO:0009137	purine nucleoside diphosphate catabolic process	10/144	95/18888	0.105263	13.807	10.9684	2.81593e-09	6.7147e-07	5.49712e-07	PFKP/PGK1/GPI/ALDOC/GAPDH/TPI1/ENO2/LDHA/ALDOB/ALDOA	10
GO:0009181	BP	GO:0009181	purine ribonucleoside diphosphate catabolic process	10/144	95/18888	0.105263	13.807	10.9684	2.81593e-09	6.7147e-07	5.49712e-07	PFKP/PGK1/GPI/ALDOC/GAPDH/TPI1/ENO2/LDHA/ALDOB/ALDOA	10
GO:0072526	BP	GO:0072526	pyridine-containing compound catabolic process	10/144	97/18888	0.103093	13.5223	10.8375	3.45961e-09	7.17186e-07	5.87138e-07	PFKP/PGK1/GPI/ALDOC/GAPDH/TPI1/ENO2/LDHA/ALDOB/ALDOA	10
GO:0009191	BP	GO:0009191	ribonucleoside diphosphate catabolic process	10/144	98/18888	0.102041	13.3844	10.7734	3.82791e-09	7.17186e-07	5.87138e-07	PFKP/PGK1/GPI/ALDOC/GAPDH/TPI1/ENO2/LDHA/ALDOB/ALDOA	10
GO:0046031	BP	GO:0046031	ADP metabolic process	10/144	98/18888	0.102041	13.3844	10.7734	3.82791e-09	7.17186e-07	5.87138e-07	PFKP/PGK1/GPI/ALDOC/GAPDH/TPI1/ENO2/LDHA/ALDOB/ALDOA	10
GO:0009134	BP	GO:0009134	nucleoside diphosphate catabolic process	10/144	102/18888	0.0980392	12.8595	10.5264	5.67307e-09	9.92032e-07	8.12145e-07	PFKP/PGK1/GPI/ALDOC/GAPDH/TPI1/ENO2/LDHA/ALDOB/ALDOA	10
GO:0009135	BP	GO:0009135	purine nucleoside diphosphate metabolic process	10/144	110/18888	0.0909091	11.9242	10.0715	1.18604e-08	1.82999e-06	1.49815e-06	PFKP/PGK1/GPI/ALDOC/GAPDH/TPI1/ENO2/LDHA/ALDOB/ALDOA	10
GO:0009179	BP	GO:0009179	purine ribonucleoside diphosphate metabolic process	10/144	110/18888	0.0909091	11.9242	10.0715	1.18604e-08	1.82999e-06	1.49815e-06	PFKP/PGK1/GPI/ALDOC/GAPDH/TPI1/ENO2/LDHA/ALDOB/ALDOA	10
GO:0009185	BP	GO:0009185	ribonucleoside diphosphate metabolic process	10/144	120/18888	0.0833333	10.9306	9.56504	2.75151e-08	3.8318e-06	3.13698e-06	PFKP/PGK1/GPI/ALDOC/GAPDH/TPI1/ENO2/LDHA/ALDOB/ALDOA	10
GO:0006006	BP	GO:0006006	glucose metabolic process	12/144	192/18888	0.0625	8.19792	8.78647	2.77561e-08	3.8318e-06	3.13698e-06	PFKP/PGK1/GPI/ALDOC/GAPDH/TPI1/ENO2/PPARD/ALDOB/IGFBP4/GDPGP1/PPP1R3G	12
GO:0009132	BP	GO:0009132	nucleoside diphosphate metabolic process	10/144	127/18888	0.0787402	10.3281	9.24481	4.73806e-08	5.91806e-06	4.84493e-06	PFKP/PGK1/GPI/ALDOC/GAPDH/TPI1/ENO2/LDHA/ALDOB/ALDOA	10
GO:0019362	BP	GO:0019362	pyridine nucleotide metabolic process	11/144	164/18888	0.0670732	8.79776	8.79072	5.22206e-08	5.95542e-06	4.87552e-06	PFKP/KCNAB2/PGK1/GPI/ALDOC/GAPDH/TPI1/ENO2/LDHA/ALDOB/ALDOA	11
GO:0046496	BP	GO:0046496	nicotinamide nucleotide metabolic process	11/144	164/18888	0.0670732	8.79776	8.79072	5.22206e-08	5.95542e-06	4.87552e-06	PFKP/KCNAB2/PGK1/GPI/ALDOC/GAPDH/TPI1/ENO2/LDHA/ALDOB/ALDOA	11
GO:0072524	BP	GO:0072524	pyridine-containing compound metabolic process	11/144	170/18888	0.0647059	8.48725	8.59506	7.5506e-08	8.25218e-06	6.7558e-06	PFKP/KCNAB2/PGK1/GPI/ALDOC/GAPDH/TPI1/ENO2/LDHA/ALDOB/ALDOA	11
GO:0009154	BP	GO:0009154	purine ribonucleotide catabolic process	10/144	135/18888	0.0740741	9.71605	8.90805	8.47266e-08	8.88951e-06	7.27756e-06	PFKP/PGK1/GPI/ALDOC/GAPDH/TPI1/ENO2/LDHA/ALDOB/ALDOA	10
GO:0009261	BP	GO:0009261	ribonucleotide catabolic process	10/144	141/18888	0.070922	9.3026	8.6734	1.27786e-07	1.28916e-05	1.0554e-05	PFKP/PGK1/GPI/ALDOC/GAPDH/TPI1/ENO2/LDHA/ALDOB/ALDOA	10
GO:0006195	BP	GO:0006195	purine nucleotide catabolic process	10/144	144/18888	0.0694444	9.1088	8.56127	1.55781e-07	1.51339e-05	1.23896e-05	PFKP/PGK1/GPI/ALDOC/GAPDH/TPI1/ENO2/LDHA/ALDOB/ALDOA	10
GO:0072523	BP	GO:0072523	purine-containing compound catabolic process	10/144	149/18888	0.0671141	8.80313	8.38148	2.14524e-07	2.00963e-05	1.64522e-05	PFKP/PGK1/GPI/ALDOC/GAPDH/TPI1/ENO2/LDHA/ALDOB/ALDOA	10
GO:0016052	BP	GO:0016052	carbohydrate catabolic process	10/144	158/18888	0.0632911	8.30169	8.0782	3.70434e-07	3.35051e-05	2.74296e-05	PFKP/PGK1/GPI/ALDOC/GAPDH/TPI1/ENO2/LDHA/ALDOB/ALDOA	10
GO:0044703	BP	GO:0044703	multi-organism reproductive process	11/144	204/18888	0.0539216	7.07271	7.64354	4.76055e-07	4.16231e-05	3.40755e-05	TIMP1/PPARD/VEGFA/CLIC5/SLC2A1/SERPINE2/ADM/ITGA5/JUNB/THBD/CLDN4	11
GO:0009166	BP	GO:0009166	nucleotide catabolic process	10/144	167/18888	0.0598802	7.85429	7.79808	6.17986e-07	5.22896e-05	4.28079e-05	PFKP/PGK1/GPI/ALDOC/GAPDH/TPI1/ENO2/LDHA/ALDOB/ALDOA	10
GO:0044706	BP	GO:0044706	multi-multicellular organism process	11/144	212/18888	0.0518868	6.80582	7.45111	6.97409e-07	5.71657e-05	4.67998e-05	TIMP1/PPARD/VEGFA/CLIC5/SLC2A1/SERPINE2/ADM/ITGA5/JUNB/THBD/CLDN4	11
GO:1901292	BP	GO:1901292	nucleoside phosphate catabolic process	10/144	176/18888	0.0568182	7.45265	7.53817	9.99759e-07	7.75342e-05	6.34748e-05	PFKP/PGK1/GPI/ALDOC/GAPDH/TPI1/ENO2/LDHA/ALDOB/ALDOA	10
GO:0046034	BP	GO:0046034	ATP metabolic process	11/144	220/18888	0.05	6.55833	7.2684	1.00502e-06	7.75342e-05	6.34748e-05	PFKP/PGK1/GPI/TGFB1/ALDOC/GAPDH/TPI1/ENO2/LDHA/ALDOB/ALDOA	11
GO:0030198	BP	GO:0030198	extracellular matrix organization	13/144	332/18888	0.0391566	5.13604	6.66413	1.61196e-06	0.000114275	9.35535e-05	COL17A1/HAS3/TGFB1/SPOCK2/QSOX1/BMP2/LOXL2/ADAM8/MMP10/TNXB/ADAMTSL5/THSD4/MMP1	13
GO:0043062	BP	GO:0043062	extracellular structure organization	13/144	333/18888	0.039039	5.12062	6.64945	1.6666e-06	0.000115039	9.41792e-05	COL17A1/HAS3/TGFB1/SPOCK2/QSOX1/BMP2/LOXL2/ADAM8/MMP10/TNXB/ADAMTSL5/THSD4/MMP1	13
GO:0045229	BP	GO:0045229	external encapsulating structure organization	13/144	334/18888	0.0389222	5.10529	6.63483	1.72288e-06	0.000115875	9.48632e-05	COL17A1/HAS3/TGFB1/SPOCK2/QSOX1/BMP2/LOXL2/ADAM8/MMP10/TNXB/ADAMTSL5/THSD4/MMP1	13
GO:0009205	BP	GO:0009205	purine ribonucleoside triphosphate metabolic process	11/144	244/18888	0.045082	5.91325	6.77058	2.75628e-06	0.000180743	0.000147969	PFKP/PGK1/GPI/TGFB1/ALDOC/GAPDH/TPI1/ENO2/LDHA/ALDOB/ALDOA	11
GO:0009144	BP	GO:0009144	purine nucleoside triphosphate metabolic process	11/144	250/18888	0.044	5.77133	6.65644	3.48273e-06	0.000217505	0.000178064	PFKP/PGK1/GPI/TGFB1/ALDOC/GAPDH/TPI1/ENO2/LDHA/ALDOB/ALDOA	11
GO:0009199	BP	GO:0009199	ribonucleoside triphosphate metabolic process	11/144	251/18888	0.0438247	5.74834	6.63777	3.61885e-06	0.00022075	0.000180721	PFKP/PGK1/GPI/TGFB1/ALDOC/GAPDH/TPI1/ENO2/LDHA/ALDOB/ALDOA	11
GO:0001894	BP	GO:0001894	tissue homeostasis	11/144	259/18888	0.042471	5.57079	6.49199	4.88633e-06	0.000278627	0.000228103	CDH3/IL10RA/VEGFA/SLC2A1/CCN2/PTK2B/RAC2/ESAM/ADAM8/TFF2/TFF1	11
GO:0060249	BP	GO:0060249	anatomical structure homeostasis	11/144	259/18888	0.042471	5.57079	6.49199	4.88633e-06	0.000278627	0.000228103	CDH3/IL10RA/VEGFA/SLC2A1/CCN2/PTK2B/RAC2/ESAM/ADAM8/TFF2/TFF1	11
GO:0042060	BP	GO:0042060	wound healing	14/144	430/18888	0.0325581	4.27054	6.01303	5.43334e-06	0.000303226	0.000248242	SYT7/CEACAM1/CD59/TIMP1/TGFB1/PPARD/VEGFA/SERPINE2/DUOX2/SCUBE1/ITGA5/PLPP3/THBD/CLDN4	14
GO:0009141	BP	GO:0009141	nucleoside triphosphate metabolic process	11/144	266/18888	0.0413534	5.42419	6.36931	6.29788e-06	0.000344153	0.000281747	PFKP/PGK1/GPI/TGFB1/ALDOC/GAPDH/TPI1/ENO2/LDHA/ALDOB/ALDOA	11
GO:1901136	BP	GO:1901136	carbohydrate derivative catabolic process	11/144	273/18888	0.040293	5.2851	6.2509	8.0532e-06	0.000431093	0.000352922	PFKP/PGK1/GPI/TGFB1/ALDOC/GAPDH/TPI1/ENO2/LDHA/ALDOB/ALDOA	11
GO:0046434	BP	GO:0046434	organophosphate catabolic process	10/144	234/18888	0.042735	5.60541	6.2133	1.26665e-05	0.000626873	0.000513201	PFKP/PGK1/GPI/ALDOC/GAPDH/TPI1/ENO2/LDHA/ALDOB/ALDOA	10
GO:0050673	BP	GO:0050673	epithelial cell proliferation	14/144	482/18888	0.0290456	3.80982	5.47714	1.96203e-05	0.000902879	0.000739159	GRN/CDH3/CEACAM1/FA2H/TGFB1/PPARD/VEGFA/RUNX2/LOXL2/IGFBP4/ECM1/SPINK1/VEGFB/NRARP	14
GO:0010038	BP	GO:0010038	response to metal ion	12/144	360/18888	0.0333333	4.37222	5.66219	2.0804e-05	0.000924896	0.000757183	SYT7/NDRG1/GPI/RASA4/PTK2B/ASS1/LOXL2/TFF1/TRPV6/RASA4B/JUNB/MT1X	12
GO:1901342	BP	GO:1901342	regulation of vasculature development	12/144	362/18888	0.0331492	4.34807	5.63753	2.19704e-05	0.000960472	0.000786309	GRN/FOXJ2/CEACAM1/PGK1/TGFB1/VEGFA/PTK2B/ECM1/ADM/ITGA5/ANGPTL4/VEGFB	12
GO:0030111	BP	GO:0030111	regulation of Wnt signaling pathway	11/144	342/18888	0.0321637	4.21881	5.2652	6.40658e-05	0.00243543	0.00199381	CDH3/TGFB1/PLEKHA4/GRB10/EGR1/BMP2/IGFBP4/IGFBP1/PLPP3/IGFBP6/NRARP	11
GO:0050678	BP	GO:0050678	regulation of epithelial cell proliferation	12/144	407/18888	0.029484	3.86732	5.12557	6.83477e-05	0.0025457	0.00208409	GRN/CDH3/CEACAM1/FA2H/TGFB1/PPARD/VEGFA/RUNX2/ECM1/SPINK1/VEGFB/NRARP	12
GO:0061448	BP	GO:0061448	connective tissue development	10/144	288/18888	0.0347222	4.5544	5.32767	7.39915e-05	0.00265863	0.00217654	BARX2/TIMP1/TGFB1/PPARD/CCN2/EGR1/RUNX2/BMP2/LOXL2/ECM1	10
GO:0045765	BP	GO:0045765	regulation of angiogenesis	11/144	353/18888	0.0311615	4.08735	5.13225	8.49545e-05	0.00300553	0.00246053	GRN/FOXJ2/CEACAM1/PGK1/VEGFA/PTK2B/ECM1/ADM/ITGA5/ANGPTL4/VEGFB	11
GO:1903131	BP	GO:1903131	mononuclear cell differentiation	13/144	484/18888	0.0268595	3.52307	4.92865	8.70835e-05	0.00300553	0.00246053	LGALS1/TGFB1/VEGFA/EGR1/PTK2B/RUNX2/IL2RG/ADAM8/JUNB/SOCS3/JAG2/NRARP/MAFB	13
GO:0022407	BP	GO:0022407	regulation of cell-cell adhesion	13/144	496/18888	0.0262097	3.43784	4.82239	0.000111203	0.00360104	0.00294806	PAG1/CEACAM1/LGALS1/TGFB1/VEGFA/CD274/BMP2/ASS1/SERPINE2/IL2RG/ADAM8/PLPP3/NRARP	13
GO:0052547	BP	GO:0052547	regulation of peptidase activity	10/144	304/18888	0.0328947	4.31469	5.10672	0.000115572	0.0036969	0.00302653	GRN/TIMP1/SPOCK2/GAPDH/VEGFA/EGLN3/SERPINE2/ECM1/CST1/CLDN4	10
GO:0016055	BP	GO:0016055	Wnt signaling pathway	12/144	466/18888	0.0257511	3.37768	4.55523	0.000241705	0.0066736	0.00546347	CDH3/TGFB1/PLEKHA4/GRB10/AMOTL2/EGR1/BMP2/IGFBP4/IGFBP1/PLPP3/IGFBP6/NRARP	12
GO:0198738	BP	GO:0198738	cell-cell signaling by wnt	12/144	468/18888	0.025641	3.36325	4.53752	0.000251331	0.0068671	0.00562188	CDH3/TGFB1/PLEKHA4/GRB10/AMOTL2/EGR1/BMP2/IGFBP4/IGFBP1/PLPP3/IGFBP6/NRARP	12
GO:0021700	BP	GO:0021700	developmental maturation	10/144	341/18888	0.0293255	3.84653	4.6493	0.000291927	0.00758144	0.00620669	CDH3/SEZ6L/VEGFA/TFCP2L1/PTK2B/RUNX2/BMP2/RAC2/SPINK1/SEZ6L2	10
GO:0001667	BP	GO:0001667	ameboidal-type cell migration	12/144	498/18888	0.0240964	3.16064	4.2829	0.000439976	0.0105877	0.00866781	GRN/CEACAM1/TIMP1/GPI/TGFB1/PPARD/VEGFA/AMOTL2/PTK2B/LOXL2/PLPP3/SEMA4B	12
GO:0043434	BP	GO:0043434	response to peptide hormone	11/144	438/18888	0.0251142	3.29414	4.25785	0.000542905	0.0124916	0.0102265	CEACAM1/TIMP1/GRB10/SLC2A1/EGR1/ASS1/IGFBP1/ADM/TFF1/SPINK1/SOCS3	11
GO:0050878	BP	GO:0050878	regulation of body fluid levels	10/144	370/18888	0.027027	3.54505	4.33342	0.000553706	0.0126293	0.0103392	CEACAM1/CD59/GPI/VEGFA/SERPINE2/ADM/SCUBE1/SPINK1/P2RY2/THBD	10
GO:0009150	BP	GO:0009150	purine ribonucleotide metabolic process	11/144	446/18888	0.0246637	3.23505	4.1868	0.000630606	0.0134701	0.0110276	PFKP/PGK1/GPI/TGFB1/ALDOC/GAPDH/TPI1/ENO2/LDHA/ALDOB/ALDOA	11
GO:0043086	BP	GO:0043086	negative regulation of catalytic activity	11/144	449/18888	0.0244989	3.21344	4.16057	0.000666406	0.0140966	0.0115405	CEACAM1/TIMP1/RASA4/SPOCK2/GAPDH/VEGFA/BMP2/SERPINE2/ECM1/ANGPTL4/CST1	11
GO:0008544	BP	GO:0008544	epidermis development	10/144	387/18888	0.0258398	3.38932	4.16259	0.000782094	0.0159026	0.0130189	LAMC2/CDH3/COL17A1/FA2H/CCN2/SPRR2D/SPRR1B/JAG2/CLDN4/MAFB	10
GO:0009259	BP	GO:0009259	ribonucleotide metabolic process	11/144	466/18888	0.0236052	3.09621	4.01597	0.000902826	0.0178054	0.0145767	PFKP/PGK1/GPI/TGFB1/ALDOC/GAPDH/TPI1/ENO2/LDHA/ALDOB/ALDOA	11
GO:0019693	BP	GO:0019693	ribose phosphate metabolic process	11/144	480/18888	0.0229167	3.0059	3.90174	0.00114634	0.0219477	0.0179679	PFKP/PGK1/GPI/TGFB1/ALDOC/GAPDH/TPI1/ENO2/LDHA/ALDOB/ALDOA	11
GO:0043410	BP	GO:0043410	positive regulation of MAPK cascade	10/144	475/18888	0.0210526	2.7614	3.40781	0.0035263	0.0482459	0.0394974	GADD45B/TGFB1/VEGFA/CCN2/PTK2B/BMP2/IGFBP4/ADAM8/IGFBP6/NPSR1	10
GO:0062023	CC	GO:0062023	collagen-containing extracellular matrix	15/152	428/19894	0.0350467	4.58697	6.58245	1.04556e-06	0.000250934	0.000216816	LAMC2/COL17A1/LGALS1/TIMP1/TGFB1/CCN2/FIBCD1/LOXL2/SERPINE2/MFGE8/ECM1/ANGPTL4/TNXB/THSD4/TGM2	15
GO:0034774	CC	GO:0034774	secretory granule lumen	10/152	322/19894	0.0310559	4.06465	4.86482	0.000189619	0.00718	0.00620377	GRN/TIMP1/GPI/TGFB1/ALDOC/VEGFA/QSOX1/ECM1/ALDOA/VEGFB	10
GO:0060205	CC	GO:0060205	cytoplasmic vesicle lumen	10/152	325/19894	0.0307692	4.02713	4.82797	0.000204311	0.00718	0.00620377	GRN/TIMP1/GPI/TGFB1/ALDOC/VEGFA/QSOX1/ECM1/ALDOA/VEGFB	10
GO:0031983	CC	GO:0031983	vesicle lumen	10/152	326/19894	0.0306748	4.01477	4.81578	0.000209417	0.00718	0.00620377	GRN/TIMP1/GPI/TGFB1/ALDOC/VEGFA/QSOX1/ECM1/ALDOA/VEGFB	10
GO:0016829	MF	GO:0016829	lyase activity	10/148	198/18522	0.0505051	6.32064	6.75534	4.4035e-06	0.00110511	0.000950283	CA12/CA9/ALDOC/TPI1/ENO2/CHAC1/RNASE1/ALDOB/ALDOA/CYP2S1	10

## Sheet: 2. Donor 1 GO terms downreg.
	ONTOLOGY	ID	Description	GeneRatio	BgRatio	RichFactor	FoldEnrichment	zScore	pvalue	p.adjust	qvalue	geneID	Count

## Sheet: 3. Donor 2 GO terms upreg.
	ONTOLOGY	ID	Description	GeneRatio	BgRatio	RichFactor	FoldEnrichment	zScore	pvalue	p.adjust	qvalue	geneID	Count
GO:0001666	BP	GO:0001666	response to hypoxia	47/1040	313/18888	0.15016	2.72713	7.43767	3.50322e-10	1.25693e-06	1.12218e-06	PDK3/RORA/FOSL2/MT3/TGFB2/PGK1/RGCC/PLAT/NDRG1/BNIP3L/CA9/TRPV4/PPARD/VEGFA/EPHA4/SLC2A1/FOXO3/CXCR4/BMP2/EGLN3/LOXL2/VHL/HILPDA/EGLN1/NOL3/HSPG2/ADM/ITPR1/PDK1/PLOD2/NR4A2/KCNMA1/MMP14/STC1/HK2/AK4/ANGPTL4/NDNF/PLK3/MTHFR/TH/PPARA/NF1/ERO1A/MB/MDM4/EGLN2	47
GO:0036293	BP	GO:0036293	response to decreased oxygen levels	48/1040	327/18888	0.146789	2.66591	7.33549	4.98978e-10	1.25693e-06	1.12218e-06	PDK3/RORA/FOSL2/MT3/TGFB2/PGK1/RGCC/PLAT/NDRG1/BNIP3L/CA9/TRPV4/PPARD/VEGFA/EPHA4/SLC2A1/FOXO3/CXCR4/BMP2/EGLN3/LOXL2/VHL/HILPDA/EGLN1/BNIP2/NOL3/HSPG2/ADM/ITPR1/PDK1/PLOD2/NR4A2/KCNMA1/MMP14/STC1/HK2/AK4/ANGPTL4/NDNF/PLK3/MTHFR/TH/PPARA/NF1/ERO1A/MB/MDM4/EGLN2	48
GO:0008544	BP	GO:0008544	epidermis development	53/1040	387/18888	0.136951	2.48724	7.13579	8.15879e-10	1.37013e-06	1.22325e-06	LAMA3/COL17A1/ROCK1/GLI2/FOSL2/TGM1/TGFB2/DSP/STS/FA2H/DKK4/COL7A1/ERRFI1/KLF7/CCN2/PPL/CDKN1A/KRT17/LAMA5/SPINK5/EMP1/SCEL/KLF4/NUMA1/POU2F3/EPHA2/CRABP2/NFKBIZ/UGCG/LATS2/IVL/SPRR3/SPRR2D/EVPL/SPRR1B/SPRR1A/INSR/KRT15/OVOL1/ZBED2/ALOX15B/JAG2/MAFF/KRT16/KRT14/PPARA/CLDN4/NF1/LAMB3/PDGFA/HRNR/MAFB/KRT6A	53
GO:0070482	BP	GO:0070482	response to oxygen levels	49/1040	354/18888	0.138418	2.51389	6.94086	2.48953e-09	3.13556e-06	2.79941e-06	PDK3/RORA/FOSL2/MT3/TGFB2/PGK1/RGCC/PLAT/NDRG1/BNIP3L/CA9/TRPV4/PPARD/VEGFA/EPHA4/SLC2A1/FOXO3/CXCR4/CDKN1A/BMP2/EGLN3/LOXL2/VHL/HILPDA/EGLN1/BNIP2/NOL3/HSPG2/ADM/ITPR1/PDK1/PLOD2/NR4A2/KCNMA1/MMP14/STC1/HK2/AK4/ANGPTL4/NDNF/PLK3/MTHFR/TH/PPARA/NF1/ERO1A/MB/MDM4/EGLN2	49
GO:0007264	BP	GO:0007264	small GTPase-mediated signal transduction	61/1040	500/18888	0.122	2.21571	6.65044	4.37097e-09	4.40419e-06	3.93203e-06	ARHGAP33/FAM13B/TRIO/CDON/NGEF/ROCK1/CELSR1/PLD1/HACE1/DOCK9/TGFB2/MYO9B/CYTH4/SOS2/DOK5/DENND3/RASA4/ARHGAP21/RAPGEFL1/CYTH1/RAPGEF2/ARHGEF17/ARFGEF3/BCL6/SIPA1L2/CDKN1A/PLEKHG3/CGNL1/DOCK6/EPS8L1/RAP1GAP2/RIN2/RAB33A/ARHGAP32/DAB2IP/ARHGAP29/FAM13A/FGD4/DOCK5/ARHGAP39/OBSCN/FGD5/RASA2/AUTS2/RALGDS/GARRE1/RASA4B/AKAP13/PLEKHG5/KNDC1/RND1/RASA3/ARHGAP30/ARAP1/SRGAP3/NF1/SYNGAP1/RASGEF1A/PHACTR4/R…	61
GO:0043588	BP	GO:0043588	skin development	44/1040	318/18888	0.138365	2.51292	6.56789	1.6431e-08	1.37965e-05	1.23175e-05	PKD1/ROCK1/GLI2/FOSL2/TGM1/TGFB2/DSP/FA2H/DKK4/ITGB6/ERRFI1/ASH1L/PPL/CDKN1A/AHDC1/KRT17/LAMA5/ITGB4/SPINK5/SCEL/KLF4/NUMA1/POU2F3/EPHA2/NFKBIZ/UGCG/LATS2/IVL/SPRR3/SPRR2D/EVPL/SPRR1B/SPRR1A/OVOL1/ZBED2/ALOX15B/KRT16/KRT14/CLDN4/NF1/PDGFA/HRNR/MAFB/KRT6A	44
GO:0043087	BP	GO:0043087	regulation of GTPase activity	42/1040	298/18888	0.14094	2.55968	6.551	2.02913e-08	1.4604e-05	1.30383e-05	CDKL5/NGEF/ASAP3/DOCK9/SOS2/RASA4/RIC1/RAPGEFL1/RAPGEF2/APC2/EPHA4/DOCK6/PLXNA3/DAB2IP/ARHGAP29/FGD4/SGSM2/EPHA2/FGD5/RALGDS/PBXIP1/ALS2CL/RGS7/ARAP1/AGAP4/NF1/PLXNB3/RASGEF1A/AGAP9/RGL3/TBC1D3G/AGAP7P/TBC1D3K/TBC1D3H/TBC1D3D/TBC1D3L/TBC1D3/TBC1D3B/TBC1D3I/TBC1D3F/TBC1D3C/TBC1D3E	42
GO:0045229	BP	GO:0045229	external encapsulating structure organization	44/1040	334/18888	0.131737	2.39254	6.19819	7.10848e-08	4.47656e-05	3.99665e-05	COL17A1/BCL3/NTN4/COL4A4/CCDC80/TGM1/TGFB2/RGCC/HAS3/SMPD3/APLP1/RIC1/COL7A1/QSOX1/P4HA1/LRP1/BMP2/SPINK5/LOXL2/ADAMTS14/ADAMTSL4/PHLDB2/MMP14/CREB3L1/ADAMTS13/MPZL3/PBXIP1/IHH/ADAMTS9/MMP10/TNXB/NPNT/HAS2/EFEMP2/NDNF/THSD4/NF1/COL27A1/COL13A1/HRNR/ERO1A/MMP17/COL28A1/ZNF469	44
GO:0031589	BP	GO:0031589	cell-substrate adhesion	46/1040	359/18888	0.128134	2.32711	6.12816	8.33356e-08	4.66494e-05	4.16483e-05	PKD1/LIMCH1/SLK/COL17A1/ROCK1/NTN4/CCDC80/MADCAM1/PDGFB/ITGB8/SERPINE1/NEDD9/PPARD/VEGFA/BCL6/CSPG5/ITGB6/CCN2/RREB1/MACF1/LAMA5/ITGB4/RIN2/MINK1/PHLDB2/MUC4/DOCK5/UTRN/MMP14/ITGB2/ADAMTS13/ITGA5/MSLNL/ADAMTS9/TNXB/NPNT/EFNA1/PLEKHA2/HAS2/EFEMP2/NDNF/NF1/COL13A1/L1CAM/ITGA1/SRCIN1	46
GO:0051056	BP	GO:0051056	regulation of small GTPase mediated signal transduction	41/1040	304/18888	0.134868	2.44942	6.14985	1.03454e-07	5.212e-05	4.65324e-05	FAM13B/TRIO/CDON/NGEF/TGFB2/MYO9B/CYTH4/SOS2/DENND3/RASA4/ARHGAP21/CYTH1/ARHGEF17/ARFGEF3/BCL6/SIPA1L2/PLEKHG3/CGNL1/EPS8L1/RAP1GAP2/ARHGAP32/DAB2IP/ARHGAP29/FAM13A/FGD4/ARHGAP39/OBSCN/FGD5/RASA2/AUTS2/RASA4B/AKAP13/PLEKHG5/RASA3/ARHGAP30/ARAP1/SRGAP3/NF1/SYNGAP1/RASGEF1A/ARHGAP23	41
GO:0005996	BP	GO:0005996	monosaccharide metabolic process	36/1040	252/18888	0.142857	2.59451	6.15111	1.46625e-07	6.71541e-05	5.99548e-05	H6PD/SLC2A3/PDK3/RORA/ACACB/PGK1/ALDOC/ENO2/PPARD/PFKFB4/ERRFI1/SLC2A1/PER2/SIK1/RORC/IGFBP3/MTCL2/PDK1/HK2/TFF3/ATF3/FOXK1/MIDN/PFKFB3/INSR/HECTD4/MST1/CHST1/CLK2/FUT2/CHST15/PRKN/IRS2/POFUT2/PPARA/PPP1R3G	36
GO:0019318	BP	GO:0019318	hexose metabolic process	34/1040	232/18888	0.146552	2.6616	6.14704	1.74537e-07	7.32766e-05	6.54209e-05	H6PD/PDK3/RORA/ACACB/PGK1/ALDOC/ENO2/PPARD/PFKFB4/ERRFI1/PER2/SIK1/RORC/IGFBP3/MTCL2/PDK1/HK2/TFF3/ATF3/FOXK1/MIDN/PFKFB3/INSR/HECTD4/MST1/CHST1/CLK2/FUT2/CHST15/PRKN/IRS2/POFUT2/PPARA/PPP1R3G	34
GO:0009913	BP	GO:0009913	epidermal cell differentiation	35/1040	246/18888	0.142276	2.58396	6.03627	2.40784e-07	9.33132e-05	8.33094e-05	ROCK1/FOSL2/TGM1/DSP/FA2H/ERRFI1/KLF7/PPL/CDKN1A/KRT17/SPINK5/SCEL/KLF4/NUMA1/POU2F3/EPHA2/NFKBIZ/UGCG/LATS2/IVL/SPRR3/SPRR2D/EVPL/SPRR1B/SPRR1A/OVOL1/ZBED2/ALOX15B/JAG2/MAFF/KRT16/KRT14/HRNR/MAFB/KRT6A	35
GO:0030198	BP	GO:0030198	extracellular matrix organization	42/1040	332/18888	0.126506	2.29754	5.75774	4.29807e-07	0.000128701	0.000114903	COL17A1/BCL3/NTN4/COL4A4/CCDC80/TGFB2/RGCC/HAS3/SMPD3/APLP1/RIC1/COL7A1/QSOX1/P4HA1/LRP1/BMP2/SPINK5/LOXL2/ADAMTS14/ADAMTSL4/PHLDB2/MMP14/CREB3L1/ADAMTS13/MPZL3/PBXIP1/IHH/ADAMTS9/MMP10/TNXB/NPNT/HAS2/EFEMP2/NDNF/THSD4/NF1/COL27A1/COL13A1/ERO1A/MMP17/COL28A1/ZNF469	42
GO:0030216	BP	GO:0030216	keratinocyte differentiation	28/1040	177/18888	0.158192	2.87301	6.04341	4.34005e-07	0.000128701	0.000114903	ROCK1/FOSL2/TGM1/DSP/ERRFI1/PPL/CDKN1A/KRT17/SCEL/NUMA1/POU2F3/EPHA2/NFKBIZ/UGCG/LATS2/IVL/SPRR3/SPRR2D/EVPL/SPRR1B/SPRR1A/ZBED2/ALOX15B/KRT16/KRT14/HRNR/MAFB/KRT6A	28
GO:0043547	BP	GO:0043547	positive regulation of GTPase activity	33/1040	230/18888	0.143478	2.60579	5.91456	4.34283e-07	0.000128701	0.000114903	CDKL5/NGEF/ASAP3/DOCK9/SOS2/RIC1/RAPGEFL1/RAPGEF2/APC2/DOCK6/ARHGAP29/SGSM2/EPHA2/RALGDS/RGS7/ARAP1/AGAP4/NF1/RASGEF1A/AGAP9/RGL3/TBC1D3G/AGAP7P/TBC1D3K/TBC1D3H/TBC1D3D/TBC1D3L/TBC1D3/TBC1D3B/TBC1D3I/TBC1D3F/TBC1D3C/TBC1D3E	33
GO:0043062	BP	GO:0043062	extracellular structure organization	42/1040	333/18888	0.126126	2.29064	5.7359	4.66357e-07	0.000130528	0.000116535	COL17A1/BCL3/NTN4/COL4A4/CCDC80/TGFB2/RGCC/HAS3/SMPD3/APLP1/RIC1/COL7A1/QSOX1/P4HA1/LRP1/BMP2/SPINK5/LOXL2/ADAMTS14/ADAMTSL4/PHLDB2/MMP14/CREB3L1/ADAMTS13/MPZL3/PBXIP1/IHH/ADAMTS9/MMP10/TNXB/NPNT/HAS2/EFEMP2/NDNF/THSD4/NF1/COL27A1/COL13A1/ERO1A/MMP17/COL28A1/ZNF469	42
GO:0051960	BP	GO:0051960	regulation of nervous system development	52/1040	468/18888	0.111111	2.01795	5.38279	1.15718e-06	0.000306836	0.000273941	IFRD1/CDKL5/VCAN/CUL7/CDON/SPEN/ULK2/MT3/SEMA4G/NIN/NFATC4/PTPRS/RAPGEF2/VEGFA/EPHA4/HOXB3/CXCR4/EGR2/MYRF/BMP2/NR1D1/MACF1/LDLR/PLXNA3/RARA/PER2/BHLHE40/LPIN1/SEMA7A/CLSTN3/CRABP2/DUSP10/GOLGA4/LGI4/WNT7A/TRIM46/PTPN13/GPER1/HOOK3/SEMA4C/NLGN2/TPPP/ULK1/TRAK1/SEMA4B/MAPT/IL1RAP/NF1/SYNGAP1/PLXNB3/L1CAM/SHANK3	52
GO:0007160	BP	GO:0007160	cell-matrix adhesion	33/1040	241/18888	0.136929	2.48685	5.60757	1.27088e-06	0.000320133	0.000285813	PKD1/LIMCH1/SLK/COL17A1/ROCK1/MADCAM1/ITGB8/SERPINE1/VEGFA/BCL6/ITGB6/CCN2/MACF1/ITGB4/RIN2/MINK1/PHLDB2/MUC4/UTRN/MMP14/ITGB2/ADAMTS13/ITGA5/MSLNL/ADAMTS9/TNXB/NPNT/PLEKHA2/EFEMP2/NF1/COL13A1/L1CAM/ITGA1	33
GO:2000628	BP	GO:2000628	regulation of miRNA metabolic process	18/1040	90/18888	0.2	3.63231	6.04234	1.6342e-06	0.000392051	0.000350021	NOTCH3/TGFB2/PDGFB/NFATC4/PPARD/VEGFA/FOXO3/BMP2/RARA/RC3H1/KLF4/ZC3H12A/APLN/PPARA/NCOR2/ZSWIM8/XIST/NEAT1	18
GO:0090630	BP	GO:0090630	activation of GTPase activity	19/1040	100/18888	0.19	3.45069	5.93133	1.9121e-06	0.000431206	0.000384978	NGEF/APC2/ARHGAP29/SGSM2/EPHA2/AGAP4/AGAP9/TBC1D3G/AGAP7P/TBC1D3K/TBC1D3H/TBC1D3D/TBC1D3L/TBC1D3/TBC1D3B/TBC1D3I/TBC1D3F/TBC1D3C/TBC1D3E	19
GO:0006006	BP	GO:0006006	glucose metabolic process	28/1040	192/18888	0.145833	2.64856	5.54222	2.30585e-06	0.000484036	0.000432144	H6PD/PDK3/RORA/ACACB/PGK1/ALDOC/ENO2/PPARD/ERRFI1/PER2/SIK1/RORC/IGFBP3/MTCL2/PDK1/HK2/TFF3/ATF3/FOXK1/MIDN/INSR/HECTD4/MST1/CLK2/PRKN/IRS2/PPARA/PPP1R3G	28
GO:0071456	BP	GO:0071456	cellular response to hypoxia	24/1040	154/18888	0.155844	2.83037	5.50538	3.7211e-06	0.000697454	0.000622682	PDK3/RORA/MT3/PGK1/RGCC/NDRG1/BNIP3L/PPARD/VEGFA/EPHA4/FOXO3/EGLN3/VHL/HILPDA/EGLN1/NOL3/PDK1/STC1/AK4/NDNF/PLK3/ERO1A/MDM4/EGLN2	24
GO:0010721	BP	GO:0010721	negative regulation of cell development	36/1040	288/18888	0.125	2.27019	5.2434	3.73784e-06	0.000697454	0.000622682	IFRD1/SNAI2/CEACAM1/ULK2/MT3/LAG3/SEMA4G/NFATC4/PTPRS/JAK3/RAPGEF2/VEGFA/BCL6/INHA/NR1D1/LDLR/PLXNA3/RARA/DTX1/RC3H1/SEMA7A/DUSP10/TBX6/WNT7A/TRIM46/IHH/ZC3H12A/FBN1/HOOK3/SEMA4C/TRIB1/ULK1/SEMA4B/NF1/SYNGAP1/MAFB	36
GO:0008361	BP	GO:0008361	regulation of cell size	27/1040	188/18888	0.143617	2.60831	5.34971	4.66755e-06	0.000839826	0.000749792	IFRD1/CDKL5/CLCN6/ULK2/MT3/SEMA4G/PTPRS/TRPV4/VEGFA/MACF1/PLXNA3/RAP1GAP2/LRRC8A/SEMA7A/SLC12A6/CRABP2/GOLGA4/KCNMA1/TRIM46/SEMA4C/OXSR1/ANO6/ULK1/SEMA4B/MAPT/L1CAM/SHANK3	27
GO:0051345	BP	GO:0051345	positive regulation of hydrolase activity	51/1040	482/18888	0.105809	1.92166	4.94785	6.01173e-06	0.000958106	0.000855391	CDKL5/NGEF/ROCK1/FGFR3/PPP1R15A/ASAP3/DOCK9/SOS2/RIC1/RAPGEFL1/RAPGEF2/APC2/EPHA4/F3/BMP2/S1PR4/EGLN3/DOCK6/UACA/PLCB2/ARHGAP29/SGSM2/EPHA2/RALGDS/GPER1/EFNA1/SOX7/RGS7/ARAP1/MAPT/AGAP4/CLDN4/NF1/DAPK1/ASPH/RASGEF1A/AGAP9/RGL3/ITGA1/TBC1D3G/AGAP7P/TBC1D3K/TBC1D3H/TBC1D3D/TBC1D3L/TBC1D3/TBC1D3B/TBC1D3I/TBC1D3F/TBC1D3C/TBC1D3E	51
GO:0010586	BP	GO:0010586	miRNA metabolic process	19/1040	108/18888	0.175926	3.19509	5.52229	6.27581e-06	0.000958106	0.000855391	NOTCH3/TGFB2/PDGFB/NFATC4/PPARD/VEGFA/FOXO3/BMP2/RARA/AGO4/RC3H1/KLF4/ZC3H12A/APLN/PPARA/NCOR2/ZSWIM8/XIST/NEAT1	19
GO:0045444	BP	GO:0045444	fat cell differentiation	32/1040	248/18888	0.129032	2.34342	5.14067	6.5777e-06	0.00097466	0.00087017	SNAI2/TRIO/RORA/FOSL2/PNPLA3/ZNF516/TRPV4/PPARD/NR4A3/EGR2/NR4A1/RREB1/BMP2/NR1D1/PER2/KLF4/PIM1/PRDM16/RORC/DUSP10/ZFP36L2/NR4A2/INHBB/ZC3H12A/NIPBL/GPER1/DDIT3/INSIG1/LAMB3/ERO1A/MB/MAFB	32
GO:0006109	BP	GO:0006109	regulation of carbohydrate metabolic process	26/1040	182/18888	0.142857	2.59451	5.21765	7.67809e-06	0.00110521	0.000986721	MLXIPL/PDK3/RORA/ACACB/PDGFB/SMPD3/SIK1/RORC/IGFBP3/MTCL2/PDK1/TFF3/GPER1/FOXK1/MIDN/PTAFR/HAS2/INSR/PPP1R3B/MST1/CLK2/ZBTB20/PRKN/IRS2/PPARA/PPP1R3G	26
GO:0036294	BP	GO:0036294	cellular response to decreased oxygen levels	24/1040	161/18888	0.149068	2.70731	5.25164	8.16064e-06	0.00114204	0.0010196	PDK3/RORA/MT3/PGK1/RGCC/NDRG1/BNIP3L/PPARD/VEGFA/EPHA4/FOXO3/EGLN3/VHL/HILPDA/EGLN1/NOL3/PDK1/STC1/AK4/NDNF/PLK3/ERO1A/MDM4/EGLN2	24
GO:0010906	BP	GO:0010906	regulation of glucose metabolic process	18/1040	101/18888	0.178218	3.23671	5.44058	9.07066e-06	0.00123508	0.00110267	PDK3/RORA/ACACB/SIK1/RORC/IGFBP3/MTCL2/PDK1/TFF3/FOXK1/MIDN/INSR/MST1/CLK2/PRKN/IRS2/PPARA/PPP1R3G	18
GO:0046777	BP	GO:0046777	protein autophosphorylation	26/1040	192/18888	0.135417	2.45938	4.90621	2.01825e-05	0.00254198	0.00226947	MAP3K9/CDKL5/SLK/PPP2R5B/ULK2/MKNK2/PDGFB/VEGFA/EPHA4/ERRFI1/MAP3K10/PIM1/MAP3K12/IGF1R/MINK1/SIK1/TAF1/SMG1/INSR/OXSR1/CLK2/ULK1/AATK/MEX3B/DAPK1/PDGFA	26
GO:0010631	BP	GO:0010631	epithelial cell migration	41/1040	375/18888	0.109333	1.98566	4.65381	2.26087e-05	0.00277811	0.00248028	ANLN/SNAI2/ATP2B4/ROCK1/CEACAM1/TGFB2/PDGFB/MYH9/RGCC/PPARD/VEGFA/HBEGF/NRP2/NR4A1/RREB1/ID1/EDN2/MACF1/RIN2/LOXL2/KLF4/DAB2IP/FGFBP1/EPHA2/DUSP10/DOCK5/PTPRR/WNT7A/STC1/ADAMTS9/ZC3H12A/EFNA1/HAS2/PLEKHG5/PTPRM/EGR3/IRS2/KRT16/NANOS1/NF1/INSL3	41
GO:0061387	BP	GO:0061387	regulation of extent of cell growth	18/1040	109/18888	0.165138	2.99915	5.05273	2.67449e-05	0.00304886	0.002722	IFRD1/CDKL5/ULK2/MT3/SEMA4G/PTPRS/VEGFA/MACF1/PLXNA3/SEMA7A/CRABP2/GOLGA4/TRIM46/SEMA4C/ULK1/SEMA4B/MAPT/L1CAM	18
GO:0090132	BP	GO:0090132	epithelium migration	41/1040	378/18888	0.108466	1.9699	4.59805	2.72328e-05	0.00304886	0.002722	ANLN/SNAI2/ATP2B4/ROCK1/CEACAM1/TGFB2/PDGFB/MYH9/RGCC/PPARD/VEGFA/HBEGF/NRP2/NR4A1/RREB1/ID1/EDN2/MACF1/RIN2/LOXL2/KLF4/DAB2IP/FGFBP1/EPHA2/DUSP10/DOCK5/PTPRR/WNT7A/STC1/ADAMTS9/ZC3H12A/EFNA1/HAS2/PLEKHG5/PTPRM/EGR3/IRS2/KRT16/NANOS1/NF1/INSL3	41
GO:0062012	BP	GO:0062012	regulation of small molecule metabolic process	37/1040	331/18888	0.111782	2.03014	4.56416	3.47585e-05	0.00380681	0.00339869	MLXIPL/SNAI2/H6PD/ATP2B4/PDK3/RORA/ACACB/CEACAM1/PPARD/NR4A3/INSIG2/BMP2/NR1D1/LDLR/SIK1/RORC/IGFBP3/ADM/MTCL2/PDK1/CDA/TFF3/STARD4/GPER1/FOXK1/MIDN/PTAFR/INSR/MST1/CLK2/ZBTB20/PRKN/IRS2/INSIG1/PPARA/NCOR2/PPP1R3G	37
GO:0090130	BP	GO:0090130	tissue migration	41/1040	383/18888	0.10705	1.94419	4.50625	3.69002e-05	0.00395538	0.00353134	ANLN/SNAI2/ATP2B4/ROCK1/CEACAM1/TGFB2/PDGFB/MYH9/RGCC/PPARD/VEGFA/HBEGF/NRP2/NR4A1/RREB1/ID1/EDN2/MACF1/RIN2/LOXL2/KLF4/DAB2IP/FGFBP1/EPHA2/DUSP10/DOCK5/PTPRR/WNT7A/STC1/ADAMTS9/ZC3H12A/EFNA1/HAS2/PLEKHG5/PTPRM/EGR3/IRS2/KRT16/NANOS1/NF1/INSL3	41
GO:0071453	BP	GO:0071453	cellular response to oxygen levels	24/1040	177/18888	0.135593	2.46258	4.71913	4.06013e-05	0.00417448	0.00372695	PDK3/RORA/MT3/PGK1/RGCC/NDRG1/BNIP3L/PPARD/VEGFA/EPHA4/FOXO3/EGLN3/VHL/HILPDA/EGLN1/NOL3/PDK1/STC1/AK4/NDNF/PLK3/ERO1A/MDM4/EGLN2	24
GO:0099175	BP	GO:0099175	regulation of postsynapse organization	17/1040	103/18888	0.165049	2.99754	4.90694	4.47112e-05	0.0045051	0.00402213	ARHGAP33/CDKL5/NGEF/ZMYND8/PTPRS/NEDD9/EPHA4/NRP2/WNT7A/EFNA1/TANC2/GRID1/IL1RAP/NF1/ARC/SHANK3/SRCIN1	17
GO:0050803	BP	GO:0050803	regulation of synapse structure or activity	30/1040	249/18888	0.120482	2.18814	4.55573	4.73906e-05	0.00468145	0.00417957	ARHGAP33/CDKL5/NGEF/ROCK1/NFATC4/ZMYND8/DMPK/ICAM5/PTPRS/IL10RA/NEDD9/EPHA4/NRP2/C1QL1/EGLN1/DAB2IP/CLSTN3/WNT7A/PTPN13/SETD5/EFNA1/NLGN2/TANC2/GRID1/IL1RAP/NF1/SYNGAP1/ARC/SHANK3/SRCIN1	30
GO:0031032	BP	GO:0031032	actomyosin structure organization	27/1040	215/18888	0.125581	2.28075	4.55911	5.45084e-05	0.00518138	0.0046259	ANLN/LIMCH1/ROCK1/MEF2A/NEBL/ASAP3/MYH9/MYOM1/RGCC/TNNT1/MYH14/MYH3/ALMS1/CCN2/FLNC/CGNL1/EPB41L4A/RHPN2/CDC42BPA/PHLDB2/OBSCN/AKAP13/CDC42BPG/PTGER4/ARAP1/CDC42BPB/RHPN2P1	27
GO:0016051	BP	GO:0016051	carbohydrate biosynthetic process	26/1040	206/18888	0.126214	2.29223	4.50159	6.83206e-05	0.00637405	0.00569072	PDGFB/PGK1/HAS3/SMPD3/ALDOC/ENO2/GBE1/NR1D1/PER2/SIK1/MTCL2/ATF3/GPER1/PTAFR/HAS2/INSR/PPP1R3B/MST1/CLK2/FUT2/CHST15/B3GALT5/IRS2/PPARA/PPP1R3G/B3GALT4	26
GO:0050807	BP	GO:0050807	regulation of synapse organization	29/1040	243/18888	0.119342	2.16743	4.42135	7.47635e-05	0.00684833	0.00611415	ARHGAP33/CDKL5/NGEF/ROCK1/NFATC4/ZMYND8/DMPK/ICAM5/PTPRS/IL10RA/NEDD9/EPHA4/NRP2/C1QL1/EGLN1/DAB2IP/CLSTN3/WNT7A/PTPN13/SETD5/EFNA1/NLGN2/TANC2/GRID1/IL1RAP/NF1/ARC/SHANK3/SRCIN1	29
GO:0060350	BP	GO:0060350	endochondral bone morphogenesis	12/1040	60/18888	0.2	3.63231	4.92962	8.76094e-05	0.00788172	0.00703675	FGFR3/FOSL2/SMPD3/TRPV4/MEF2D/RUNX2/RARA/MMP14/STC1/IHH/COL27A1/COL13A1	12
GO:0060349	BP	GO:0060349	bone morphogenesis	16/1040	99/18888	0.161616	2.9352	4.66009	9.62089e-05	0.00850351	0.00759188	FGFR3/FOSL2/SMPD3/TRPV4/MEF2D/RUNX2/INSIG2/RARA/MMP14/STC1/IHH/HAS2/ATG9B/INSIG1/COL27A1/COL13A1	16
GO:1901653	BP	GO:1901653	cellular response to peptide	39/1040	376/18888	0.103723	1.88378	4.17843	0.000111763	0.00970795	0.0086672	CACNB1/ROCK1/CEACAM1/ICAM1/PNPLA3/SOS2/LPIN2/SMPD3/JAK3/GAB1/TNS2/EPHA4/FOXO3/NR4A3/NR4A1/LRP1/INSIG2/KLF2/BCL2L2/LPIN3/LPIN1/KLF4/IGF1R/IGFBP1/MTCL2/NR4A2/INHBB/GPER1/FBN1/NOD2/PCSK9/INSR/KLF11/SOCS3/IRS2/INSIG1/SLC30A10/MBD5/VAMP2	39
GO:0001667	BP	GO:0001667	ameboidal-type cell migration	48/1040	498/18888	0.0963855	1.75051	4.09717	0.000118442	0.00990868	0.00884641	ANLN/SNAI2/ATP2B4/ROCK1/CEACAM1/TGFB2/SEMA4G/PDGFB/MYH9/RGCC/PPARD/VEGFA/HBEGF/NRP2/NR4A1/RREB1/ID1/EDN2/MACF1/LAMA5/ITGB4/RIN2/LOXL2/KLF4/DAB2IP/FGFBP1/SEMA7A/EPHA2/DUSP10/DOCK5/PTPRR/WNT7A/STC1/ADAMTS9/ZC3H12A/SEMA4C/EFNA1/HAS2/PLEKHG5/PTPRM/EGR3/SEMA4B/IRS2/KRT16/NANOS1/NF1/PHACTR4/INSL3	48
GO:0031345	BP	GO:0031345	negative regulation of cell projection organization	25/1040	201/18888	0.124378	2.2589	4.33134	0.000118524	0.00990868	0.00884641	IFRD1/NGEF/CBFA2T2/ULK2/MT3/SEMA4G/NFATC4/PTPRS/PMP22/RAPGEF2/TRPV4/EPHA4/PLXNA3/SEMA7A/TBX6/TRIM46/SEMA4C/EFNA1/NR2F1/ULK1/DENND5A/SEMA4B/SYNGAP1/PLXNB3/LRIG2	25
GO:0051961	BP	GO:0051961	negative regulation of nervous system development	21/1040	155/18888	0.135484	2.4606	4.40753	0.000121717	0.00990868	0.00884641	IFRD1/ULK2/MT3/SEMA4G/NFATC4/PTPRS/RAPGEF2/NR1D1/LDLR/PLXNA3/SEMA7A/DUSP10/WNT7A/TRIM46/PTPN13/HOOK3/SEMA4C/ULK1/SEMA4B/NF1/SYNGAP1	21
GO:0005976	BP	GO:0005976	polysaccharide metabolic process	16/1040	101/18888	0.158416	2.87708	4.5658	0.000122758	0.00990868	0.00884641	PYGM/PDGFB/HAS3/SMPD3/GBE1/STBD1/NR1D1/PER2/NPC1/HAS2/INSR/PPP1R3B/CHST1/IRS2/PPP1R3G/MGAM	16
GO:0097061	BP	GO:0097061	dendritic spine organization	14/1040	81/18888	0.17284	3.13903	4.65697	0.000123908	0.00990868	0.00884641	ARHGAP33/NGEF/ZMYND8/NEDD9/EPHA4/DLG4/IGF1R/WNT7A/EFNA1/TANC2/INSR/ARC/SHANK3/SRCIN1	14
GO:0048588	BP	GO:0048588	developmental cell growth	28/1040	238/18888	0.117647	2.13665	4.25971	0.000126484	0.00995669	0.00888927	IFRD1/CDKL5/ULK2/MT3/SEMA4G/NIN/SYT17/PTPRS/VEGFA/NRP2/CXCR4/EDN2/MACF1/PLXNA3/SEMA7A/CRABP2/GOLGA4/AUTS2/TRIM46/KMT2D/SEMA4C/RAPH1/ULK1/SEMA4B/PRKN/MAPT/PPARA/L1CAM	28
GO:0032535	BP	GO:0032535	regulation of cellular component size	38/1040	370/18888	0.102703	1.86524	4.05736	0.000166808	0.0124434	0.0111094	BAIAP2L1/IFRD1/CDKL5/CLCN6/ULK2/PPP1R15A/MT3/PLEKHG2/SEMA4G/PTPRS/TRPV4/VEGFA/MACF1/PLXNA3/RAP1GAP2/LRRC8A/SPTBN5/SEMA7A/SLC12A6/SSH2/CRABP2/GOLGA4/PLEKHH2/WNT7A/KCNMA1/TRIM46/SEMA4C/RAB3B/OXSR1/ANO6/ULK1/SEMA4B/MAPT/WNT7B/SVIL/L1CAM/NAA80/SHANK3	38
GO:0085029	BP	GO:0085029	extracellular matrix assembly	11/1040	55/18888	0.2	3.63231	4.71913	0.000171276	0.0124434	0.0111094	NTN4/RGCC/HAS3/SMPD3/QSOX1/PHLDB2/IHH/TNXB/HAS2/EFEMP2/THSD4	11
GO:0060560	BP	GO:0060560	developmental growth involved in morphogenesis	28/1040	243/18888	0.115226	2.09269	4.13829	0.000180303	0.0124434	0.0111094	IFRD1/CDKL5/ULK2/MT3/SEMA4G/NIN/SYT17/PTPRS/VEGFA/KDM5B/NRP2/CXCR4/EDN2/MACF1/PLXNA3/SEMA7A/CRABP2/GOLGA4/AUTS2/TRIM46/SEMA4C/RAPH1/ULK1/SEMA4B/PRKN/MAPT/WNT7B/L1CAM	28
GO:0050768	BP	GO:0050768	negative regulation of neurogenesis	20/1040	149/18888	0.134228	2.43779	4.25323	0.00019871	0.0135284	0.0120781	IFRD1/ULK2/MT3/SEMA4G/NFATC4/PTPRS/RAPGEF2/NR1D1/LDLR/PLXNA3/SEMA7A/DUSP10/WNT7A/TRIM46/HOOK3/SEMA4C/ULK1/SEMA4B/NF1/SYNGAP1	20
GO:0050673	BP	GO:0050673	epithelial cell proliferation	46/1040	482/18888	0.0954357	1.73326	3.93645	0.000204342	0.013554	0.0121009	SNAI2/CEACAM1/TGM1/TGFB2/PDGFB/RGCC/FA2H/PPARD/VEGFA/ERRFI1/KDM5B/F3/NRP2/KLF9/NR4A3/NR4A1/CDKN1A/RREB1/RUNX2/NR1D1/BCL2L2/CDKN1C/LAMA5/LOXL2/DAB2IP/FGFBP1/EPHA2/HSPG2/ECM1/DUSP10/NFKBIZ/IGFBP3/WNT7A/MMP14/IHH/NOD2/HAS2/APLN/OVOL1/PTPRM/FUT2/EGR3/IRS2/NF1/PLXNB3/NEAT1	46
GO:1902893	BP	GO:1902893	regulation of miRNA transcription	13/1040	75/18888	0.173333	3.148	4.49924	0.000207986	0.0136082	0.0121493	NOTCH3/TGFB2/PDGFB/NFATC4/PPARD/VEGFA/FOXO3/BMP2/RARA/KLF4/APLN/PPARA/NCOR2	13
GO:0042060	BP	GO:0042060	wound healing	42/1040	430/18888	0.0976744	1.77392	3.91868	0.000232958	0.0146705	0.0130978	SYT7/PLAUR/ENTPD2/CEACAM1/TGFB2/DSP/PDGFB/MYH9/PLAT/SERPINE1/PPARD/VEGFA/HBEGF/ITGB6/F3/PPL/CXCR4/CDKN1A/RREB1/AHNAK/MACF1/POU2F3/DUOX2/PHLDB2/DST/WNT7A/ADAMTS13/ITGA5/SPRR3/EVPL/JMJD1C/NDNF/ANO6/THBD/PPARA/PEAR1/CLDN4/NF1/PDGFA/KRT6A/INSL3/ADRA2B	42
GO:0061614	BP	GO:0061614	miRNA transcription	13/1040	76/18888	0.171053	3.10658	4.44192	0.000238452	0.0148311	0.0132411	NOTCH3/TGFB2/PDGFB/NFATC4/PPARD/VEGFA/FOXO3/BMP2/RARA/KLF4/APLN/PPARA/NCOR2	13
GO:0048545	BP	GO:0048545	response to steroid hormone	35/1040	338/18888	0.10355	1.88063	3.94352	0.000254046	0.0154203	0.0137671	CALCOCO1/PTPRU/FOSL2/TGFB2/ABCA2/ZMIZ1/PPARD/KDM3A/ERRFI1/FOXO3/KLF9/NR4A3/TRERF1/CDKN1A/FOSB/NR1D1/AANAT/IGF1R/NPC1/TMF1/ADM/ZFP36L2/FBXO32/STC1/GPER1/KMT2D/PTAFR/PER1/TH/PPARA/WNT7B/CLDN4/NCOR2/LBH/EGLN2	35
GO:0033627	BP	GO:0033627	cell adhesion mediated by integrin	14/1040	88/18888	0.159091	2.88934	4.2882	0.000305583	0.0179747	0.0160477	SNAI2/ICAM1/TGFB2/ITGB8/SERPINE1/ITGB6/ITGB4/EPHA2/ITGB2/ITGA5/FBN1/NPNT/EFNA1/ITGA1	14
GO:0007265	BP	GO:0007265	Ras protein signal transduction	17/1040	120/18888	0.141667	2.57288	4.17236	0.000306833	0.0179747	0.0160477	PLD1/TGFB2/SOS2/DOK5/RASA4/RAPGEFL1/RAPGEF2/CDKN1A/DAB2IP/RASA2/RALGDS/RASA4B/RASA3/NF1/SYNGAP1/RASGEF1A/RGL3	17
GO:0048638	BP	GO:0048638	regulation of developmental growth	34/1040	330/18888	0.10303	1.87119	3.85396	0.00033936	0.0192728	0.0172066	IFRD1/CDKL5/FGFR3/FOSL2/ACACB/ULK2/MT3/SEMA4G/SYT17/PTPRS/RAI1/PPARD/VEGFA/CXCR4/CDKN1A/MACF1/PLXNA3/PIM1/SEMA7A/CRABP2/DUSP10/GOLGA4/LATS2/TRIM46/NIPBL/SEMA4C/INSR/ULK1/SEMA4B/PRKN/MAPT/PPARA/L1CAM/MBD5	34
GO:1903034	BP	GO:1903034	regulation of response to wounding	22/1040	179/18888	0.122905	2.23214	3.99822	0.000350796	0.0196368	0.0175316	PLAUR/CEACAM1/PDGFB/PLAT/PTPRS/SERPINE1/HBEGF/EPHA4/F3/CXCR4/RREB1/KLF4/DUOX2/IGF1R/PTPRF/PHLDB2/ANO6/THBD/CLDN4/PDGFA/LRIG2/INSL3	22
GO:0007229	BP	GO:0007229	integrin-mediated signaling pathway	16/1040	111/18888	0.144144	2.61788	4.12665	0.000374182	0.0200546	0.0179046	CEACAM1/MADCAM1/MYH9/ITGB8/NEDD9/ITGB6/CCN2/LAMA5/ITGB4/SEMA7A/DST/ITGB2/ADAMTS13/ITGA5/PHACTR4/ITGA1	16
GO:0016049	BP	GO:0016049	cell growth	46/1040	496/18888	0.0927419	1.68434	3.7282	0.000386938	0.0205199	0.0183201	IFRD1/CDKL5/CEACAM1/ULK2/MT3/LTBP4/TGFB2/SEMA4G/NIN/SYT17/PTPRS/VEGFA/HBEGF/BCL6/NRP2/CXCR4/CDKN1A/EDN2/MACF1/KRT17/PLXNA3/BTG1/SEMA7A/BLTP1/CLSTN3/CRABP2/GOLGA4/IGFBP3/IGFBP1/MMP14/AUTS2/CDA/TRIM46/KMT2D/SEMA4C/RAPH1/ULK1/SERTAD2/TSPYL2/SEMA4B/PRKN/MAPT/PPARA/NANOS1/L1CAM/EGLN2	46
GO:0048568	BP	GO:0048568	embryonic organ development	43/1040	455/18888	0.0945055	1.71637	3.73375	0.000399837	0.0208435	0.0186089	PKD1/PRDM1/GLI2/TGFB2/PCSK5/PDGFB/MIB1/PPP1R13L/VEGFA/KCNQ4/KMT2A/HOXB5/HOXB3/HOXB1/RBBP6/RUNX2/INSIG2/DYNC2I1/CDKN1C/RARA/EGLN1/STRA6/EPHA2/ADM/TBX6/MMP14/VANGL2/IHH/NIPBL/FBN1/EFNA1/SIX2/BPTF/TH/SOCS3/INSIG1/IFT140/WNT7B/COL27A1/PDGFA/CEP290/MAFB/PHACTR4	43
GO:0001558	BP	GO:0001558	regulation of cell growth	40/1040	418/18888	0.0956938	1.73795	3.68284	0.000490401	0.0244618	0.0218393	IFRD1/CDKL5/CEACAM1/ULK2/MT3/LTBP4/TGFB2/SEMA4G/SYT17/PTPRS/VEGFA/HBEGF/BCL6/CXCR4/CDKN1A/MACF1/KRT17/PLXNA3/BTG1/SEMA7A/BLTP1/CLSTN3/CRABP2/GOLGA4/IGFBP3/IGFBP1/MMP14/CDA/TRIM46/SEMA4C/ULK1/SERTAD2/TSPYL2/SEMA4B/PRKN/MAPT/PPARA/NANOS1/L1CAM/EGLN2	40
GO:0048640	BP	GO:0048640	negative regulation of developmental growth	16/1040	114/18888	0.140351	2.54899	4.00429	0.000507065	0.0247414	0.022089	IFRD1/FGFR3/ULK2/MT3/SEMA4G/PTPRS/RAI1/CDKN1A/PLXNA3/SEMA7A/DUSP10/TRIM46/SEMA4C/ULK1/SEMA4B/PPARA	16
GO:0010810	BP	GO:0010810	regulation of cell-substrate adhesion	25/1040	221/18888	0.113122	2.05447	3.80625	0.000515651	0.0247414	0.022089	LIMCH1/SLK/ROCK1/CCDC80/PDGFB/SERPINE1/NEDD9/VEGFA/BCL6/CSPG5/RREB1/MACF1/RIN2/MINK1/PHLDB2/DOCK5/UTRN/MMP14/ITGA5/NPNT/PLEKHA2/HAS2/EFEMP2/NDNF/NF1	25
GO:0010469	BP	GO:0010469	regulation of signaling receptor activity	15/1040	104/18888	0.144231	2.61945	3.99755	0.00056011	0.0263723	0.023545	CACNG4/SERPINE1/CBLB/ERRFI1/DLG4/MINK1/CACNG8/TAF1/ZFYVE28/PCSK9/NLGN2/PPARA/DAPK1/SHANK3/ADRA2B	15
GO:0001570	BP	GO:0001570	vasculogenesis	13/1040	83/18888	0.156627	2.84458	4.0654	0.000578639	0.0269924	0.0240987	CUL7/CEACAM1/ITGB8/ZMIZ1/RAPGEF2/VEGFA/RIN2/EPHA2/ADM/TBX6/WNT7A/HAS2/WNT7B	13
GO:0032231	BP	GO:0032231	regulation of actin filament bundle assembly	15/1040	107/18888	0.140187	2.54601	3.87122	0.00075934	0.0321475	0.0287011	LIMCH1/ROCK1/ASAP3/RGCC/ALMS1/CCN2/CGNL1/RHPN2/PHLDB2/PTGER4/SYNPO/PRKN/ARAP1/SHANK3/RHPN2P1	15
GO:0090303	BP	GO:0090303	positive regulation of wound healing	11/1040	65/18888	0.169231	3.07349	4.0422	0.000775048	0.0325391	0.0290507	PLAT/SERPINE1/HBEGF/F3/CXCR4/RREB1/DUOX2/ANO6/THBD/CLDN4/INSL3	11
GO:0000271	BP	GO:0000271	polysaccharide biosynthetic process	11/1040	66/18888	0.166667	3.02692	3.9818	0.000884586	0.0350909	0.0313289	PDGFB/HAS3/SMPD3/GBE1/NR1D1/PER2/HAS2/INSR/PPP1R3B/IRS2/PPP1R3G	11
GO:0010565	BP	GO:0010565	regulation of cellular ketone metabolic process	18/1040	144/18888	0.125	2.27019	3.69337	0.000956932	0.0376642	0.0336264	MLXIPL/H6PD/ATP2B4/PDK3/ACACB/CEACAM1/PPARD/NR4A3/INSIG2/BMP2/NR1D1/ADM/PDK1/STARD4/IRS2/INSIG1/PPARA/NCOR2	18
GO:0051058	BP	GO:0051058	negative regulation of small GTPase mediated signal transduction	10/1040	57/18888	0.175439	3.18623	3.99026	0.000996184	0.038021	0.0339449	TGFB2/RASA4/BCL6/CGNL1/DAB2IP/RASA2/RASA4B/RASA3/NF1/SYNGAP1	10
GO:2000630	BP	GO:2000630	positive regulation of miRNA metabolic process	11/1040	67/18888	0.164179	2.98175	3.92254	0.00100663	0.0381307	0.0340429	NOTCH3/TGFB2/PDGFB/FOXO3/BMP2/KLF4/ZC3H12A/APLN/ZSWIM8/XIST/NEAT1	11
GO:0007173	BP	GO:0007173	epidermal growth factor receptor signaling pathway	15/1040	110/18888	0.136364	2.47657	3.74913	0.0010157	0.0381875	0.0340935	PLAUR/CEACAM1/GAB1/HBEGF/CBLB/ERRFI1/RHBDF2/DAB2IP/GRB7/FAM83A/ZFYVE28/GPER1/FAM83B/SLC30A10/ITGA1	15
GO:0050678	BP	GO:0050678	regulation of epithelial cell proliferation	38/1040	407/18888	0.0933661	1.69567	3.42486	0.00106042	0.0392824	0.0350711	SNAI2/CEACAM1/TGM1/TGFB2/PDGFB/RGCC/FA2H/PPARD/VEGFA/KDM5B/F3/NRP2/KLF9/NR4A3/NR4A1/RREB1/RUNX2/NR1D1/CDKN1C/LAMA5/DAB2IP/FGFBP1/HSPG2/ECM1/DUSP10/WNT7A/IHH/NOD2/HAS2/APLN/OVOL1/PTPRM/FUT2/EGR3/IRS2/NF1/PLXNB3/NEAT1	38
GO:0033673	BP	GO:0033673	negative regulation of kinase activity	21/1040	182/18888	0.115385	2.09556	3.58497	0.00108407	0.0398653	0.0355915	CEACAM1/CDK5RAP3/CBLB/ERRFI1/CDKN1A/BMP2/CDKN1C/DAB2IP/DUSP10/LATS2/PDCD4/ZFYVE28/DUSP7/MIDN/TRIB1/PRKN/IRS2/MAPT/INCA1/NF1/SRCIN1	21
GO:0048008	BP	GO:0048008	platelet-derived growth factor receptor signaling pathway	10/1040	58/18888	0.172414	3.1313	3.92407	0.00114534	0.0415124	0.037062	PDGFB/SMPD3/PLAT/VEGFA/CBLB/F3/NR4A3/LRP1/PDGFA/LRIG2	10
GO:0030522	BP	GO:0030522	intracellular receptor signaling pathway	35/1040	369/18888	0.0948509	1.72264	3.38399	0.00125015	0.0439624	0.0392494	CALCOCO1/SNAI2/PDK3/RORA/RIOK3/PTPRS/ZMIZ1/PPARD/KDM3A/ERRFI1/NR4A3/NR4A1/TRERF1/BMP2/NR1D1/KLF2/TICAM1/RARA/PIM1/RORC/TMF1/THRB/EPG5/NR4A2/GBP2/GPER1/NOD2/KMT2D/NR2F1/PER1/ALOX15B/PPARA/NCOR2/LBH/EGLN2	35
GO:0043255	BP	GO:0043255	regulation of carbohydrate biosynthetic process	14/1040	101/18888	0.138614	2.51744	3.69103	0.00125657	0.0439624	0.0392494	PDGFB/SMPD3/SIK1/MTCL2/GPER1/PTAFR/HAS2/INSR/PPP1R3B/MST1/CLK2/IRS2/PPARA/PPP1R3G	14
GO:0010811	BP	GO:0010811	positive regulation of cell-substrate adhesion	16/1040	124/18888	0.129032	2.34342	3.62297	0.00127945	0.0444543	0.0396885	ROCK1/CCDC80/PDGFB/NEDD9/VEGFA/CSPG5/RREB1/RIN2/DOCK5/UTRN/ITGA5/NPNT/PLEKHA2/HAS2/EFEMP2/NDNF	16
GO:0060840	BP	GO:0060840	artery development	15/1040	113/18888	0.132743	2.41082	3.63099	0.00134156	0.0462929	0.04133	PRDM1/NOTCH3/TGFB2/ZMIZ1/VEGFA/ACVR2B/CNTRL/EGR2/LRP1/LDLR/STRA6/ADAMTS9/EFEMP2/DDIT3/NF1	15
GO:1903036	BP	GO:1903036	positive regulation of response to wounding	12/1040	80/18888	0.15	2.72423	3.73055	0.0013723	0.0470314	0.0419894	PLAT/SERPINE1/HBEGF/F3/CXCR4/RREB1/DUOX2/IGF1R/ANO6/THBD/CLDN4/INSL3	12
GO:0045859	BP	GO:0045859	regulation of protein kinase activity	42/1040	470/18888	0.0893617	1.62295	3.30127	0.00140765	0.0479173	0.0427802	ATP2B4/CEACAM1/MT3/TGFB2/PDGFB/RGCC/CEMIP/CDK5RAP3/RAPGEF2/NEDD9/VEGFA/CBLB/EPHA4/ERRFI1/PILRB/CDKN1A/BMP2/CDKN1C/MAP3K10/DLG4/DAB2IP/CCNG2/CENPE/MAP3K12/TNFRSF11A/DUSP10/LATS2/PDCD4/ZFYVE28/MRNIP/DUSP7/EFNA1/INSR/TRIB1/MST1/TCIM/TSPYL2/INCA1/NF1/PDGFA/ADRA2B/SRCIN1	42
GO:0001533	CC	GO:0001533	cornified envelope	15/1094	60/19894	0.25	4.54616	6.63604	5.94618e-07	0.000322877	0.000289798	TGM1/DSP/PPL/KRT17/DSG3/SCEL/IVL/SPRR3/SPRR2D/EVPL/SPRR1B/SPRR1A/KRT16/KRT14/HRNR	15
GO:0005604	CC	GO:0005604	basement membrane	18/1094	92/19894	0.195652	3.55787	5.93194	2.25051e-06	0.000611015	0.000548415	LAMA3/ENTPD2/COL17A1/NTN4/COL4A4/CCDC80/APLP1/COL7A1/LAMA5/ITGB4/LOXL2/HSPG2/DST/FBN1/NPNT/EFEMP2/LAMB3/COL28A1	18
GO:0062023	CC	GO:0062023	collagen-containing extracellular matrix	45/1094	428/19894	0.10514	1.91194	4.60074	2.40846e-05	0.00435931	0.00391269	VCAN/LAMA3/ENTPD2/CDON/COL17A1/NTN4/COL4A4/LTBP4/ICAM1/CCDC80/TGFB2/PDGFB/MXRA5/APLP1/SERPINE1/COL7A1/F3/CCN2/LTBP2/LAMA5/ITGB4/LOXL2/ADAM19/SEMA7A/HSPG2/ECM1/ADAMTSL4/HMCN2/DST/ADAMTS9/FBN1/ANGPTL4/TNXB/NPNT/MUC17/EFEMP2/MST1/THSD4/COL27A1/LAMB3/COL13A1/HRNR/L1CAM/COL28A1/SPON1	45
GO:0031252	CC	GO:0031252	cell leading edge	42/1094	426/19894	0.0985915	1.79285	3.9904	0.000187289	0.0127122	0.0114098	CDKL5/SYNE2/SLK/ROCK1/ASAP3/MYO9B/MYH9/GABRE/TRPV4/NEDD9/FRMD4B/APC2/CXCR4/MACF1/CLIP1/EPS8L1/KCNC3/ITGB4/FGD4/DUOX2/EPHA2/CDC42BPA/PHLDB2/DST/JMY/PLEKHH2/FGD5/PDE9A/ITGA5/PTPN13/GPER1/INSR/CDC42BPG/PLEKHG5/RAPH1/PTPRM/MAPT/PEAR1/CDC42BPB/PHACTR4/GABBR1/TUBB3	42
GO:0035097	CC	GO:0035097	histone methyltransferase complex	12/1094	70/19894	0.171429	3.11737	4.28084	0.000397366	0.021577	0.0193663	BOD1L1/KMT2C/EZH1/PHF1/KMT2A/KANSL1/KDM6B/TAF1/INO80C/KMT2D/NCOA6/KMT2B	12
GO:0005912	CC	GO:0005912	adherens junction	22/1094	188/19894	0.117021	2.12799	3.74856	0.00068162	0.0302646	0.027164	BAIAP2L1/LAMA3/CEACAM1/DSP/MYH9/NDRG1/CYTH1/TRPV4/VEGFA/FRMD4B/KLHL24/EPHA4/AFDN/DLG4/KIFC3/NECTIN4/TMEM47/MAGI1/RND1/PTPRM/ALOX15B/AJM1	22
GO:0030695	MF	GO:0030695	GTPase regulator activity	74/1056	488/18522	0.151639	2.65972	9.13621	9.37517e-15	4.14851e-12	3.83395e-12	ARHGAP33/FAM13B/TRIO/NGEF/ACAP1/ASAP3/DOCK9/PLEKHG2/MYO9B/CYTH4/SOS2/DENND3/RASA4/RIC1/ARHGAP21/RAPGEFL1/CYTH1/RAPGEF2/ARHGEF17/ARFGEF3/HMGCR/ERRFI1/SIPA1L2/PLEKHG3/DOCK6/EPS8L1/RAP1GAP2/RIN2/SBF2/ARHGAP32/DAB2IP/ARHGAP29/FAM13A/FGD4/BNIP2/SGSM2/DOCK5/ARHGAP39/ASAP2/OBSCN/FGD5/RASA2/RALGDS/RASA4B/AKAP13/PLEKHG5/KNDC1/ALS2CL/RGS7/ARHGEF37/DENND5A/RASA3/ARHGAP30/ARAP1/AGAP4/SRGAP3/NF1/SYNGAP1/RASGE…	74
GO:0060589	MF	GO:0060589	nucleoside-triphosphatase regulator activity	74/1056	488/18522	0.151639	2.65972	9.13621	9.37517e-15	4.14851e-12	3.83395e-12	ARHGAP33/FAM13B/TRIO/NGEF/ACAP1/ASAP3/DOCK9/PLEKHG2/MYO9B/CYTH4/SOS2/DENND3/RASA4/RIC1/ARHGAP21/RAPGEFL1/CYTH1/RAPGEF2/ARHGEF17/ARFGEF3/HMGCR/ERRFI1/SIPA1L2/PLEKHG3/DOCK6/EPS8L1/RAP1GAP2/RIN2/SBF2/ARHGAP32/DAB2IP/ARHGAP29/FAM13A/FGD4/BNIP2/SGSM2/DOCK5/ARHGAP39/ASAP2/OBSCN/FGD5/RASA2/RALGDS/RASA4B/AKAP13/PLEKHG5/KNDC1/ALS2CL/RGS7/ARHGEF37/DENND5A/RASA3/ARHGAP30/ARAP1/AGAP4/SRGAP3/NF1/SYNGAP1/RASGE…	74
GO:0005096	MF	GO:0005096	GTPase activator activity	46/1056	271/18522	0.169742	2.97723	8.06243	2.49234e-11	7.35239e-09	6.79489e-09	ARHGAP33/FAM13B/ACAP1/ASAP3/MYO9B/RASA4/ARHGAP21/RAPGEF2/ERRFI1/SIPA1L2/RAP1GAP2/RIN2/ARHGAP32/DAB2IP/ARHGAP29/FAM13A/BNIP2/SGSM2/DOCK5/ARHGAP39/ASAP2/RASA2/RASA4B/ALS2CL/RGS7/RASA3/ARHGAP30/ARAP1/AGAP4/SRGAP3/NF1/SYNGAP1/AGAP9/TBC1D3G/AGAP7P/TBC1D3K/TBC1D3H/TBC1D3D/TBC1D3L/TBC1D3/TBC1D3B/TBC1D3I/ARHGAP23/TBC1D3F/TBC1D3C/TBC1D3E	46
GO:0005085	MF	GO:0005085	guanyl-nucleotide exchange factor activity	31/1056	226/18522	0.137168	2.4059	5.22874	5.16628e-06	0.000917447	0.000847881	TRIO/NGEF/DOCK9/PLEKHG2/CYTH4/SOS2/DENND3/RIC1/RAPGEFL1/CYTH1/RAPGEF2/ARHGEF17/ARFGEF3/PLEKHG3/DOCK6/EPS8L1/RIN2/SBF2/FGD4/DOCK5/OBSCN/FGD5/RALGDS/AKAP13/PLEKHG5/KNDC1/ALS2CL/ARHGEF37/DENND5A/RASGEF1A/RGL3	31
GO:0016706	MF	GO:0016706	2-oxoglutarate-dependent dioxygenase activity	14/1056	60/18522	0.233333	4.09261	5.89969	5.18331e-06	0.000917447	0.000847881	KDM7A/P4HA2/KDM3A/KDM5B/P4HA1/KDM4B/EGLN3/KDM6B/EGLN1/TET1/PLOD2/TET2/ASPH/EGLN2	14
GO:0005201	MF	GO:0005201	extracellular matrix structural constituent	25/1056	166/18522	0.150602	2.64153	5.22374	8.07168e-06	0.00119057	0.0011003	VCAN/LAMA3/COL17A1/COL4A4/LTBP4/MXRA5/COL7A1/LTBP2/LAMA5/FBN3/HSPG2/ECM1/MUC4/HMCN2/FBN1/TNXB/NPNT/MUC17/EFEMP2/THSD4/COL27A1/LAMB3/COL13A1/COL28A1/SPON1	25
GO:0106310	MF	GO:0106310	protein serine kinase activity	41/1056	363/18522	0.112948	1.98108	4.64171	2.34044e-05	0.00295899	0.00273462	MAP3K14/MAP3K9/CDKL5/CLK1/TRIO/CDK14/SLK/ROCK1/NUAK1/ULK2/MKNK2/RIOK3/DMPK/DYRK1B/CDK18/CIT/TTBK2/MAP3K10/ALPK3/PIM1/MAP3K12/MINK1/SIK1/CDC42BPA/MYLK4/TAF1/LATS2/OBSCN/CDK19/SMG1/CDC42BPG/OXSR1/PLK3/BRSK2/CLK2/ULK1/TSSK6/CLK3/AATK/DAPK1/CDC42BPB	41
GO:0051213	MF	GO:0051213	dioxygenase activity	16/1056	93/18522	0.172043	3.0176	4.79614	6.67947e-05	0.00738916	0.00682888	KDM7A/P4HA2/KDM3A/KDM5B/P4HA1/KDM4B/EGLN3/KDM6B/EGLN1/TET1/PLOD2/TET2/JMJD1C/ALOX15B/ASPH/EGLN2	16
GO:0001217	MF	GO:0001217	DNA-binding transcription repressor activity	32/1056	271/18522	0.118081	2.07112	4.36763	7.72319e-05	0.00747769	0.00691069	MLXIPL/SNAI2/PRDM1/MXD1/MNT/HIVEP1/MZF1/NFATC4/KLF8/PPARD/BCL6/ETV3/PLAGL1/FOXO3/KLF12/MXI1/NR1D1/RARA/BHLHE40/PRDM16/RORC/CREB3L1/ATF3/FOXK1/OVOL1/NR2F1/ZBTB34/ZBED2/ZBTB20/ZBTB37/PPARA/MAFK	32
GO:0005178	MF	GO:0005178	integrin binding	22/1056	157/18522	0.140127	2.4578	4.51046	8.44937e-05	0.00747769	0.00691069	CCN5/LTBP4/ICAM1/MADCAM1/MYH9/ICAM5/ITGB8/ITGB6/CCN2/LAMA5/ITGB4/SEMA7A/DST/UTRN/MMP14/ITGB2/ADAMTS13/ITGA5/FBN1/TNXB/NPNT/ITGA1	22
GO:0001227	MF	GO:0001227	DNA-binding transcription repressor activity, RNA polymerase II-specific	31/1056	262/18522	0.118321	2.07532	4.31027	9.56306e-05	0.00769392	0.00711053	MLXIPL/SNAI2/PRDM1/MXD1/MNT/HIVEP1/MZF1/NFATC4/KLF8/PPARD/BCL6/ETV3/PLAGL1/FOXO3/KLF12/MXI1/NR1D1/BHLHE40/PRDM16/RORC/CREB3L1/ATF3/FOXK1/OVOL1/NR2F1/ZBTB34/ZBED2/ZBTB20/ZBTB37/PPARA/MAFK	31
GO:0004674	MF	GO:0004674	protein serine/threonine kinase activity	44/1056	427/18522	0.103044	1.80738	4.15029	0.000107936	0.00796031	0.00735672	MAP3K14/MAP3K9/CDKL5/CLK1/TRIO/CDK14/SLK/ROCK1/PDK3/NUAK1/ULK2/LTBP4/MKNK2/RIOK3/DMPK/DYRK1B/ACVR2B/CDK18/CIT/TTBK2/MAP3K10/ALPK3/PIM1/MAP3K12/MINK1/SIK1/CDC42BPA/MYLK4/TAF1/LATS2/OBSCN/CDK19/SMG1/CDC42BPG/OXSR1/PLK3/BRSK2/CLK2/ULK1/TSSK6/CLK3/AATK/DAPK1/CDC42BPB	44
GO:0004879	MF	GO:0004879	nuclear receptor activity	11/1056	52/18522	0.211538	3.71034	4.81237	0.000136924	0.00932136	0.00861456	RORA/PPARD/NR4A3/NR4A1/NR1D1/RARA/RORC/THRB/NR4A2/NR2F1/PPARA	11
GO:0098531	MF	GO:0098531	ligand-activated transcription factor activity	11/1056	53/18522	0.207547	3.64033	4.73306	0.000163988	0.0103664	0.00958037	RORA/PPARD/NR4A3/NR4A1/NR1D1/RARA/RORC/THRB/NR4A2/NR2F1/PPARA	11
GO:0019838	MF	GO:0019838	growth factor binding	19/1056	135/18522	0.140741	2.46856	4.21086	0.000236967	0.0126574	0.0116976	FGFR3/LTBP4/PDGFB/IL10RA/LIFR/ACVR2B/NRP2/CCN2/LTBP2/RHBDF2/ITGB4/FGFBP1/IGF1R/EPHA2/OSMR/IGFBP3/IGFBP1/INSR/PDGFA	19
GO:0004725	MF	GO:0004725	protein tyrosine phosphatase activity	15/1056	98/18522	0.153061	2.68466	4.1115	0.000421601	0.0186559	0.0172413	PTPRU/PTPN21/PTPRH/PTPRS/TNS2/DUSP5/SSH2/PTPRF/DUSP10/PTPN14/PTPRR/PTPRN2/PTPN13/DUSP7/PTPRM	15
GO:0003779	MF	GO:0003779	actin binding	41/1056	434/18522	0.09447	1.65698	3.40542	0.00106595	0.0392429	0.0362673	BAIAP2L1/ANLN/SYNE2/CROCC/LIMCH1/NEBL/CEACAM1/MYO9B/MYH9/MYH14/MYH3/TRPV4/CXCR4/PLEKHG3/MACF1/FLNC/AFDN/LSP1/EPS8L1/MPRIP/SPTBN5/FGD4/GAS2L3/SSH2/MYH15/DST/JMY/PLEKHH2/UTRN/KCNMA1/FMNL2/CLMN/NOD2/MYO7B/SYNPO/PRKN/MAPT/SVIL/PHACTR4/DNASE1/SHANK3	41
GO:0001228	MF	GO:0001228	DNA-binding transcription activator activity, RNA polymerase II-specific	44/1056	476/18522	0.092437	1.62132	3.37674	0.00110856	0.0392429	0.0362673	MLXIPL/MEF2A/FOSL2/MZF1/NFAT5/MEIS3/DBP/MEF2D/RLF/KLF7/PLAGL1/FOXO3/NR4A3/HOXB5/HOXB3/HOXB1/EGR2/NR4A1/RREB1/RUNX2/FOSB/GLIS2/CASZ1/KLF4/POU2F3/PRDM16/NR4A2/CREB3L1/ATF3/REL/CREBRF/SIX2/SOX7/DDIT3/USF3/SOX12/EGR3/MAFF/ZNF395/PPARA/ZNF292/ZNF841/MAFB/ONECUT3	44
GO:1901681	MF	GO:1901681	sulfur compound binding	28/1056	267/18522	0.104869	1.83938	3.39695	0.00139808	0.0465669	0.043036	CCN5/COL17A1/ACACB/CCDC80/PNPLA3/APLP1/PTPRS/VEGFA/HBEGF/NRP2/CCN2/LTBP2/LRP1/KMT5C/FGFBP1/PTPRF/FBLN7/TMEM184A/FBN1/TNXB/EFEMP2/NDNF/CHST15/COL13A1/SULT1A4/COL28A1/NAA80/SULT1A3	28
GO:0001216	MF	GO:0001216	DNA-binding transcription activator activity	44/1056	482/18522	0.0912863	1.60114	3.28813	0.00142069	0.0465669	0.043036	MLXIPL/MEF2A/FOSL2/MZF1/NFAT5/MEIS3/DBP/MEF2D/RLF/KLF7/PLAGL1/FOXO3/NR4A3/HOXB5/HOXB3/HOXB1/EGR2/NR4A1/RREB1/RUNX2/FOSB/GLIS2/CASZ1/KLF4/POU2F3/PRDM16/NR4A2/CREB3L1/ATF3/REL/CREBRF/SIX2/SOX7/DDIT3/USF3/SOX12/EGR3/MAFF/ZNF395/PPARA/ZNF292/ZNF841/MAFB/ONECUT3	44

## Sheet: 4. Donor 2 GO terms downreg.
	ONTOLOGY	ID	Description	GeneRatio	BgRatio	RichFactor	FoldEnrichment	zScore	pvalue	p.adjust	qvalue	geneID	Count
GO:0022613	BP	GO:0022613	ribonucleoprotein complex biogenesis	88/592	499/18888	0.176353	5.6266	18.8407	3.67134e-41	1.25854e-37	1.16826e-37	RPUSD1/UTP18/NOP16/RRP12/MRTO4/DDX20/WDR3/RRP15/NLE1/EXOSC5/GEMIN5/NUFIP1/DIMT1/PHF5A/PRMT5/NOP56/RBFA/EIF3J/GRWD1/NPM3/NUP88/C1QBP/PRPF19/PAK1IP1/BYSL/RRP9/WDR75/PNO1/WDR77/EBNA1BP2/RCL1/RRP36/SNRPC/RPP40/EMG1/DKC1/NOL11/RPL27/MYBBP1A/PRMT7/NIP7/WDR74/LTV1/URB2/DDX56/SRSF1/NCBP1/WDR12/UTP4/SNRPG/SHQ1/LYAR/NAF1/NHP2/NOPCHAP1/SRFBP1/GEMIN6/NIFK/MTERF3/TFB2M/WDR43/ABCE1/LSM6/UTP15/DCAF13/NOL6/RPUSD…	88
GO:0042254	BP	GO:0042254	ribosome biogenesis	69/592	319/18888	0.216301	6.90117	19.1207	3.46607e-38	5.72004e-35	5.30974e-35	RPUSD1/UTP18/NOP16/RRP12/MRTO4/WDR3/RRP15/NLE1/EXOSC5/DIMT1/NOP56/RBFA/GRWD1/NPM3/NUP88/C1QBP/PAK1IP1/BYSL/RRP9/WDR75/PNO1/EBNA1BP2/RCL1/RRP36/RPP40/EMG1/DKC1/NOL11/RPL27/MYBBP1A/NIP7/WDR74/LTV1/URB2/DDX56/WDR12/UTP4/SHQ1/LYAR/NAF1/NHP2/SRFBP1/NIFK/MTERF3/TFB2M/WDR43/ABCE1/LSM6/UTP15/DCAF13/NOL6/RPUSD2/PA2G4/RIOX2/RPS21/POP7/TRMT112/RPP25/RRS1/GEMIN4/NOC4L/RPF2/MAK16/WDR46/MRPL20/MPV17L2/FDXACB1/…	69
GO:0034470	BP	GO:0034470	ncRNA processing	79/592	433/18888	0.182448	5.82108	18.2556	5.00587e-38	5.72004e-35	5.30974e-35	RPUSD1/UTP18/METTL1/RRP12/MRTO4/WDR3/RRP15/HSD17B10/TRNT1/EXOSC5/ZMPSTE24/DIMT1/NOP56/RBFA/POP1/NPM3/PUS3/BYSL/RRP9/WDR75/EBNA1BP2/FAM98A/RCL1/RRP36/RPP40/EMG1/DKC1/NOL11/RPL27/TOE1/WDR74/DDX56/NCBP1/WDR12/UTP4/TPRKB/SHQ1/LYAR/NAF1/NHP2/FARS2/SRFBP1/TSEN2/NIFK/WDR4/TFB2M/WDR43/LSM6/UTP15/DCAF13/NOL6/RPUSD2/TRMT61A/DUS1L/PUSL1/GON7/SMAD1/PA2G4/RPS21/TP53RK/POP7/TRMT112/TRMT10C/CTU2/PUS1/RPP25/RRS1…	79
GO:0006364	BP	GO:0006364	rRNA processing	53/592	224/18888	0.236607	7.54905	17.7363	1.52988e-31	1.31111e-28	1.21706e-28	RPUSD1/UTP18/RRP12/MRTO4/WDR3/RRP15/EXOSC5/DIMT1/NOP56/RBFA/NPM3/BYSL/RRP9/WDR75/EBNA1BP2/RCL1/RRP36/RPP40/EMG1/DKC1/NOL11/RPL27/WDR74/DDX56/WDR12/UTP4/SHQ1/LYAR/NAF1/NHP2/SRFBP1/NIFK/TFB2M/WDR43/LSM6/UTP15/DCAF13/NOL6/RPUSD2/PA2G4/RPS21/POP7/TRMT112/RPP25/RRS1/GEMIN4/NOC4L/RPF2/MAK16/WDR46/FDXACB1/BOP1/MRM1	53
GO:0016072	BP	GO:0016072	rRNA metabolic process	56/592	266/18888	0.210526	6.71693	16.891	1.9288e-30	1.32239e-27	1.22753e-27	RPUSD1/UTP18/RRP12/MRTO4/WDR3/RRP15/EXOSC5/DIMT1/NOP56/RBFA/POLR1F/NPM3/BYSL/RRP9/WDR75/EBNA1BP2/POLR1G/RCL1/RRP36/RPP40/POLR1B/EMG1/DKC1/NOL11/RPL27/WDR74/DDX56/WDR12/UTP4/SHQ1/LYAR/NAF1/NHP2/SRFBP1/NIFK/TFB2M/WDR43/LSM6/UTP15/DCAF13/NOL6/RPUSD2/PA2G4/RPS21/POP7/TRMT112/RPP25/RRS1/GEMIN4/NOC4L/RPF2/MAK16/WDR46/FDXACB1/BOP1/MRM1	56
GO:0140053	BP	GO:0140053	mitochondrial gene expression	42/592	164/18888	0.256098	8.1709	16.5905	1.12105e-26	6.40496e-24	5.94552e-24	HSD17B10/TRNT1/MRPS34/EARS2/MRPL4/MRPL32/C1QBP/MRPL3/MRPS15/MRPS26/MRPS12/MRPL34/TACO1/MRPL47/UQCC2/MRPL15/MRPL24/PPARGC1B/MTERF3/TFB2M/MRPS18C/MRPL58/MRPL1/MRPL36/SLC25A33/TEFM/MRPL52/TRMT10C/MRPL11/AURKAIP1/PUS1/TUFM/GADD45GIP1/MRPL14/MRPS23/MRPS11/MRPL41/MRPL40/MRPL21/MRPL20/MPV17L2/MRPL12	42
GO:0032543	BP	GO:0032543	mitochondrial translation	34/592	130/18888	0.261538	8.34449	15.1149	3.87597e-22	1.89812e-19	1.76196e-19	MRPS34/EARS2/MRPL4/MRPL32/C1QBP/MRPL3/MRPS15/MRPS26/MRPS12/MRPL34/TACO1/MRPL47/UQCC2/MRPL15/MRPL24/MRPS18C/MRPL58/MRPL1/MRPL36/MRPL52/TRMT10C/MRPL11/AURKAIP1/TUFM/GADD45GIP1/MRPL14/MRPS23/MRPS11/MRPL41/MRPL40/MRPL21/MRPL20/MPV17L2/MRPL12	34
GO:0006399	BP	GO:0006399	tRNA metabolic process	35/592	202/18888	0.173267	5.52816	11.6387	1.34525e-16	5.76441e-14	5.35093e-14	METTL1/HSD17B10/TRNT1/POLR2F/EARS2/POP1/PUS3/FARSB/FAM98A/RPP40/DTD2/WARS1/TPRKB/FARS2/TSEN2/WDR4/LSM6/TRMT61A/DUS1L/PUSL1/GON7/TP53RK/POP7/TRMT112/TRMT10C/CTU2/PUS1/POLR2L/RPP25/TRMT12/LAGE3/KTI12/TSEN15/VARS1/MARS2	35
GO:0008033	BP	GO:0008033	tRNA processing	27/592	134/18888	0.201493	6.4287	11.344	8.98075e-15	3.0796e-12	2.8587e-12	METTL1/HSD17B10/TRNT1/POP1/PUS3/FAM98A/RPP40/TPRKB/FARS2/TSEN2/WDR4/LSM6/TRMT61A/DUS1L/PUSL1/GON7/TP53RK/POP7/TRMT112/TRMT10C/CTU2/PUS1/RPP25/TRMT12/LAGE3/KTI12/TSEN15	27
GO:0042274	BP	GO:0042274	ribosomal small subunit biogenesis	24/592	103/18888	0.23301	7.43427	11.7781	8.98367e-15	3.0796e-12	2.8587e-12	UTP18/WDR3/DIMT1/NOP56/BYSL/RRP9/WDR75/PNO1/RCL1/RRP36/RPP40/EMG1/NOL11/LTV1/UTP4/SRFBP1/WDR43/LSM6/UTP15/DCAF13/NOL6/RPS21/RRS1/WDR46	24
GO:0033108	BP	GO:0033108	mitochondrial respiratory chain complex assembly	21/592	101/18888	0.207921	6.6338	10.2117	4.58365e-12	1.42843e-09	1.32597e-09	BCS1L/SAMM50/NDUFAF5/NDUFAF4/TACO1/DMAC1/UQCC2/NDUFAF1/NDUFB10/NDUFB9/NDUFAF6/NDUFAF2/NDUFB6/UQCC5/NDUFA3/TMEM126A/TMEM126B/SLC25A33/COA4/NDUFB1/NDUFAF8	21
GO:0009451	BP	GO:0009451	RNA modification	27/592	180/18888	0.15	4.78581	9.18006	1.43524e-11	4.10001e-09	3.80591e-09	RPUSD1/METTL1/HSD17B10/DIMT1/PUS3/EMG1/DKC1/SNRPG/TPRKB/NAF1/NHP2/WDR4/TFB2M/RPUSD2/TRMT61A/DUS1L/PUSL1/GON7/TRMT112/TRMT10C/CTU2/PUS1/TRMT12/HNRNPAB/KTI12/FDXACB1/MRM1	27
GO:0010257	BP	GO:0010257	NADH dehydrogenase complex assembly	15/592	60/18888	0.25	7.97635	9.73568	3.3514e-10	8.20613e-08	7.6175e-08	BCS1L/NDUFAF5/NDUFAF4/DMAC1/NDUFAF1/NDUFB10/NDUFB9/NDUFAF6/NDUFAF2/NDUFB6/NDUFA3/TMEM126A/TMEM126B/NDUFB1/NDUFAF8	15
GO:0032981	BP	GO:0032981	mitochondrial respiratory chain complex I assembly	15/592	60/18888	0.25	7.97635	9.73568	3.3514e-10	8.20613e-08	7.6175e-08	BCS1L/NDUFAF5/NDUFAF4/DMAC1/NDUFAF1/NDUFB10/NDUFB9/NDUFAF6/NDUFAF2/NDUFB6/NDUFA3/TMEM126A/TMEM126B/NDUFB1/NDUFAF8	15
GO:0030490	BP	GO:0030490	maturation of SSU-rRNA	14/592	54/18888	0.259259	8.27177	9.62565	7.74636e-10	1.7703e-07	1.64331e-07	WDR3/BYSL/RCL1/RRP36/RPP40/NOL11/UTP4/SRFBP1/WDR43/LSM6/DCAF13/RPS21/RRS1/WDR46	14
GO:0042273	BP	GO:0042273	ribosomal large subunit biogenesis	16/592	74/18888	0.216216	6.89847	9.14489	8.85028e-10	1.89617e-07	1.76016e-07	NOP16/MRTO4/RRP15/NLE1/PAK1IP1/EBNA1BP2/NIP7/WDR74/WDR12/NHP2/NIFK/RRS1/RPF2/MAK16/MRPL20/BOP1	16
GO:0032259	BP	GO:0032259	methylation	29/592	262/18888	0.110687	3.53151	7.42225	4.09732e-09	8.26212e-07	7.66947e-07	METTL1/HSD17B10/ZMPSTE24/DIMT1/PRMT5/NDUFAF5/ANTKMT/EEF2KMT/FAM98A/EMG1/METTL25/COQ3/PRMT7/SNRPG/EEF1AKMT1/N6AMT1/WDR4/TFB2M/TRMT61A/TMT1B/TRMT112/TRMT10C/BEND3/TRMT12/PRMT3/PRMT6/FDXACB1/MRM1/EEF1AKMT4	29
GO:0000387	BP	GO:0000387	spliceosomal snRNP assembly	13/592	52/18888	0.25	7.97635	9.0615	5.10827e-09	9.72842e-07	9.03058e-07	DDX20/GEMIN5/PRMT5/PRPF19/WDR77/SNRPC/PRMT7/SNRPG/GEMIN6/GEMIN4/RNU5A-1/LSM2/SNRPGP15	13
GO:0022618	BP	GO:0022618	protein-RNA complex assembly	27/592	234/18888	0.115385	3.68139	7.42415	5.75013e-09	1.03744e-06	9.63028e-07	DDX20/NLE1/GEMIN5/NUFIP1/PHF5A/PRMT5/EIF3J/PRPF19/WDR77/SNRPC/PRMT7/SRSF1/NCBP1/SNRPG/SHQ1/NAF1/NOPCHAP1/GEMIN6/RUVBL1/RRS1/GEMIN4/RPF2/RNU5A-1/LSM2/SNRPGP15/MRPL20/BOP1	27
GO:0006119	BP	GO:0006119	oxidative phosphorylation	21/592	148/18888	0.141892	4.52712	7.74873	7.46774e-09	1.25778e-06	1.16756e-06	ANTKMT/PPIF/COX7B/UQCC2/NDUFAF1/NDUFB10/NDUFS6/NDUFB9/UQCRQ/FXN/NDUFB6/STOML2/ATP5MG/NDUFA3/SLC25A33/TEFM/COX5A/CYC1/NDUFB1/NDUFA4/UQCRFS1P1	21
GO:0000154	BP	GO:0000154	rRNA modification	11/592	36/18888	0.305556	9.74887	9.45124	7.7052e-09	1.25778e-06	1.16756e-06	RPUSD1/DIMT1/EMG1/DKC1/NAF1/NHP2/TFB2M/RPUSD2/TRMT112/FDXACB1/MRM1	11
GO:0043414	BP	GO:0043414	macromolecule methylation	23/592	181/18888	0.127072	4.05428	7.42694	1.25269e-08	1.95192e-06	1.81191e-06	METTL1/HSD17B10/ZMPSTE24/DIMT1/PRMT5/ANTKMT/EEF2KMT/FAM98A/EMG1/PRMT7/SNRPG/EEF1AKMT1/N6AMT1/WDR4/TFB2M/TRMT61A/TRMT112/TRMT10C/BEND3/TRMT12/PRMT6/FDXACB1/MRM1	23
GO:0071826	BP	GO:0071826	protein-RNA complex organization	27/592	244/18888	0.110656	3.53052	7.15647	1.41858e-08	2.11431e-06	1.96264e-06	DDX20/NLE1/GEMIN5/NUFIP1/PHF5A/PRMT5/EIF3J/PRPF19/WDR77/SNRPC/PRMT7/SRSF1/NCBP1/SNRPG/SHQ1/NAF1/NOPCHAP1/GEMIN6/RUVBL1/RRS1/GEMIN4/RPF2/RNU5A-1/LSM2/SNRPGP15/MRPL20/BOP1	27
GO:0045333	BP	GO:0045333	cellular respiration	27/592	245/18888	0.110204	3.51611	7.13047	1.5482e-08	2.21135e-06	2.05273e-06	ANTKMT/PPIF/CISD1/TRAP1/COX7B/MYBBP1A/UQCC2/NDUFAF1/NDUFB10/NDUFS6/NDUFB9/UQCRQ/FXN/NDUFB6/STOML2/ATP5MG/GPD1/PRELID1/NDUFA3/SLC25A33/TEFM/COX5A/CYC1/NDUFB1/NDUFA4/UQCRFS1P1/ADSL	27
GO:0022900	BP	GO:0022900	electron transport chain	22/592	175/18888	0.125714	4.01097	7.19809	3.16221e-08	4.16925e-06	3.87018e-06	CIAPIN1/GLRX2/ME1/AKR1B1/DHRS2/COX7B/MYBBP1A/FDX1/NDUFAF1/NDUFB10/NDUFS6/NDUFB9/AKR7A3/UQCRQ/NDUFB6/GPD1/NDUFA3/COX5A/CYC1/NDUFB1/NDUFA4/UQCRFS1P1	22
GO:0006360	BP	GO:0006360	transcription by RNA polymerase I	14/592	73/18888	0.191781	6.11884	7.88217	5.09971e-08	6.47475e-06	6.01031e-06	ZMPSTE24/POLR2F/POLR1F/WDR75/POLR1G/POLR1B/NOL11/MYBBP1A/LYAR/WDR43/UTP15/POLR1C/POLR2L/BEND3	14
GO:0090151	BP	GO:0090151	establishment of protein localization to mitochondrial membrane	10/592	34/18888	0.294118	9.38394	8.80137	5.64014e-08	6.90514e-06	6.40983e-06	BCS1L/TIMM13/TOMM22/SAMM50/TIMM8A/TOMM40/TIMM10/TIMM8B/TOMM5/TIMM22	10
GO:0000959	BP	GO:0000959	mitochondrial RNA metabolic process	12/592	53/18888	0.226415	7.22387	8.16168	6.63165e-08	7.83906e-06	7.27676e-06	HSD17B10/TRNT1/EARS2/SLIRP/PPARGC1B/MTERF3/TFB2M/SLC25A33/TEFM/TRMT10C/PUS1/MRPL12	12
GO:0046390	BP	GO:0046390	ribose phosphate biosynthetic process	25/592	233/18888	0.107296	3.42333	6.69509	8.94215e-08	1.02179e-05	9.48495e-06	CAD/ANTKMT/UMPS/RFK/ATIC/NDUFB10/NDUFS6/PRPS1/NDUFB9/ACSS1/GART/ATP5MC1/G6PD/GUCY1A1/NDUFB6/STOML2/ATP5MG/NDUFA3/CTPS1/ATP5MK/PFAS/NDUFB1/NME1/ADSL/NME2	25
GO:0000462	BP	GO:0000462	maturation of SSU-rRNA from tricistronic rRNA transcript (SSU-rRNA, 5.8S rRNA, LSU-rRNA)	10/592	36/18888	0.277778	8.86261	8.49383	1.03319e-07	1.14251e-05	1.06056e-05	BYSL/RCL1/RRP36/RPP40/UTP4/WDR43/DCAF13/RPS21/RRS1/WDR46	10
GO:0006400	BP	GO:0006400	tRNA modification	15/592	91/18888	0.164835	5.25913	7.32591	1.40854e-07	1.46317e-05	1.35821e-05	METTL1/HSD17B10/PUS3/TPRKB/WDR4/TRMT61A/DUS1L/PUSL1/GON7/TRMT112/TRMT10C/CTU2/PUS1/TRMT12/KTI12	15
GO:0009165	BP	GO:0009165	nucleotide biosynthetic process	28/592	293/18888	0.0955631	3.04898	6.35825	1.78934e-07	1.75253e-05	1.62682e-05	ME1/CAD/ANTKMT/UMPS/KYNU/RFK/ATIC/NDUFB10/NDUFS6/PRPS1/NDUFB9/ACSS1/GART/ATP5MC1/FLAD1/MTHFD2L/GUCY1A1/NDUFB6/STOML2/ATP5MG/NDUFA3/CTPS1/ATP5MK/PFAS/NDUFB1/NME1/ADSL/NME2	28
GO:1901293	BP	GO:1901293	nucleoside phosphate biosynthetic process	28/592	295/18888	0.0949153	3.02831	6.31589	2.06063e-07	1.96217e-05	1.82142e-05	ME1/CAD/ANTKMT/UMPS/KYNU/RFK/ATIC/NDUFB10/NDUFS6/PRPS1/NDUFB9/ACSS1/GART/ATP5MC1/FLAD1/MTHFD2L/GUCY1A1/NDUFB6/STOML2/ATP5MG/NDUFA3/CTPS1/ATP5MK/PFAS/NDUFB1/NME1/ADSL/NME2	28
GO:0009060	BP	GO:0009060	aerobic respiration	22/592	199/18888	0.110553	3.52723	6.44678	3.1494e-07	2.91787e-05	2.70857e-05	ANTKMT/PPIF/COX7B/UQCC2/NDUFAF1/NDUFB10/NDUFS6/NDUFB9/UQCRQ/FXN/NDUFB6/STOML2/ATP5MG/NDUFA3/SLC25A33/TEFM/COX5A/CYC1/NDUFB1/NDUFA4/UQCRFS1P1/ADSL	22
GO:0009260	BP	GO:0009260	ribonucleotide biosynthetic process	23/592	226/18888	0.10177	3.24701	6.11286	7.49512e-07	6.42332e-05	5.96256e-05	CAD/ANTKMT/UMPS/RFK/ATIC/NDUFB10/NDUFS6/NDUFB9/ACSS1/GART/ATP5MC1/GUCY1A1/NDUFB6/STOML2/ATP5MG/NDUFA3/CTPS1/ATP5MK/PFAS/NDUFB1/NME1/ADSL/NME2	23
GO:0006839	BP	GO:0006839	mitochondrial transport	20/592	182/18888	0.10989	3.50609	6.11091	1.18706e-06	9.04273e-05	8.39408e-05	TIMM13/TOMM22/SAMM50/TIMM50/PPIF/TIMM8A/TOMM40/TIMM17A/TIMM10/PSEN2/TIMM8B/SFXN2/MPV17L/CCDC51/SLC25A33/TOMM5/TIMM22/SLC25A20/SFXN4/TIMM23	20
GO:0015980	BP	GO:0015980	energy derivation by oxidation of organic compounds	28/592	338/18888	0.0828402	2.64305	5.48279	3.13634e-06	0.000228753	0.000212344	ANTKMT/PPIF/CISD1/TRAP1/COX7B/MYBBP1A/UQCC2/NDUFAF1/NDUFB10/NDUFS6/NDUFB9/GYG1/UQCRQ/FXN/NDUFB6/STOML2/ATP5MG/GPD1/PRELID1/NDUFA3/SLC25A33/TEFM/COX5A/CYC1/NDUFB1/NDUFA4/UQCRFS1P1/ADSL	28
GO:0007006	BP	GO:0007006	mitochondrial membrane organization	15/592	117/18888	0.128205	4.09044	6.03161	3.83012e-06	0.000273534	0.000253913	ADCK1/BCS1L/TIMM13/TOMM22/SAMM50/TIMM50/PPIF/TIMM8A/TOMM40/TIMM10/TIMM8B/MPV17L/TOMM5/TIMM22/CIBAR1	15
GO:0009201	BP	GO:0009201	ribonucleoside triphosphate biosynthetic process	15/592	118/18888	0.127119	4.05577	5.98955	4.26327e-06	0.000298255	0.000276861	CAD/ANTKMT/NDUFB10/NDUFS6/NDUFB9/ATP5MC1/NDUFB6/STOML2/ATP5MG/NDUFA3/CTPS1/ATP5MK/NDUFB1/NME1/NME2	15
GO:0001510	BP	GO:0001510	RNA methylation	13/592	91/18888	0.142857	4.55792	6.11979	5.0366e-06	0.000345309	0.00032054	METTL1/HSD17B10/DIMT1/EMG1/SNRPG/WDR4/TFB2M/TRMT61A/TRMT112/TRMT10C/TRMT12/FDXACB1/MRM1	13
GO:0006520	BP	GO:0006520	amino acid metabolic process	25/592	295/18888	0.0847458	2.70385	5.30556	7.08719e-06	0.000436744	0.000405416	HSD17B10/CAD/EARS2/FAH/PYCR3/BLMH/AADAT/ODC1/KYNU/FARSB/AGMAT/GOT2/SDSL/WARS1/GCSH/FARS2/GART/ASRGL1/MTHFD2L/CTPS1/PFAS/PYCR1/HPDL/VARS1/MARS2	25
GO:0022904	BP	GO:0022904	respiratory electron transport chain	15/592	123/18888	0.121951	3.8909	5.78597	7.15544e-06	0.000436744	0.000405416	COX7B/MYBBP1A/NDUFAF1/NDUFB10/NDUFS6/NDUFB9/UQCRQ/NDUFB6/GPD1/NDUFA3/COX5A/CYC1/NDUFB1/NDUFA4/UQCRFS1P1	15
GO:0019646	BP	GO:0019646	aerobic electron transport chain	13/592	94/18888	0.138298	4.41245	5.96602	7.26207e-06	0.000436744	0.000405416	COX7B/NDUFAF1/NDUFB10/NDUFS6/NDUFB9/UQCRQ/NDUFB6/NDUFA3/COX5A/CYC1/NDUFB1/NDUFA4/UQCRFS1P1	13
GO:0019693	BP	GO:0019693	ribose phosphate metabolic process	34/592	480/18888	0.0708333	2.25997	5.02968	9.10729e-06	0.000529149	0.000491193	CAD/ANTKMT/AADAT/HSPA8/RAB23/UMPS/ITPA/RFK/RNASEH2B/ATIC/NDUFB10/NDUFS6/PRPS1/NDUFB9/ACSS1/GART/ATP5MC1/G6PD/GUCY1A1/NDUFB6/STOML2/ATP5MG/GPD1/NDUFA3/CTPS1/ATP5MK/BEND3/PFAS/NDUFB1/NUDT11/NME1/ADSL/NME2/NUDT3	34
GO:0009142	BP	GO:0009142	nucleoside triphosphate biosynthetic process	15/592	126/18888	0.119048	3.79826	5.6689	9.6313e-06	0.000550268	0.000510797	CAD/ANTKMT/NDUFB10/NDUFS6/NDUFB9/ATP5MC1/NDUFB6/STOML2/ATP5MG/NDUFA3/CTPS1/ATP5MK/NDUFB1/NME1/NME2	15
GO:0000375	BP	GO:0000375	RNA splicing, via transesterification reactions	27/592	341/18888	0.0791789	2.52623	5.11595	1.07607e-05	0.000590265	0.000547924	SNRNP40/DDX20/GEMIN5/PHF5A/PRMT5/C1QBP/HSPA8/PRPF19/MAGOHB/WDR77/DDX39A/SNRPC/PRMT7/SRSF1/NCBP1/PPIL1/SNRPG/GEMIN6/SNRNP25/LSM6/LSM3/PPIH/LSM1/GEMIN4/RNU5A-1/LSM2/SNRPGP15	27
GO:0008380	BP	GO:0008380	RNA splicing	34/592	484/18888	0.0702479	2.24129	4.97627	1.08479e-05	0.000590265	0.000547924	SNRNP40/DDX20/GEMIN5/PHF5A/PRMT5/C1QBP/KAT2A/HSPA8/PRPF19/MAGOHB/WDR77/FAM98A/DDX39A/SNRPC/PRMT7/SRSF1/NCBP1/PPIL1/SNRPG/GEMIN6/TSEN2/SNRNP25/LSM6/LSM3/PPIH/LSM1/PUS1/GEMIN4/LSM10/ALYREF/TSEN15/RNU5A-1/LSM2/SNRPGP15	34
GO:0042773	BP	GO:0042773	ATP synthesis coupled electron transport	13/592	102/18888	0.127451	4.06638	5.58563	1.79399e-05	0.000901577	0.000836906	COX7B/NDUFAF1/NDUFB10/NDUFS6/NDUFB9/UQCRQ/NDUFB6/NDUFA3/COX5A/CYC1/NDUFB1/NDUFA4/UQCRFS1P1	13
GO:0042775	BP	GO:0042775	mitochondrial ATP synthesis coupled electron transport	13/592	102/18888	0.127451	4.06638	5.58563	1.79399e-05	0.000901577	0.000836906	COX7B/NDUFAF1/NDUFB10/NDUFS6/NDUFB9/UQCRQ/NDUFB6/NDUFA3/COX5A/CYC1/NDUFB1/NDUFA4/UQCRFS1P1	13
GO:0006164	BP	GO:0006164	purine nucleotide biosynthetic process	22/592	256/18888	0.0859375	2.74187	5.04743	2.00648e-05	0.000929488	0.000862814	ANTKMT/KYNU/ATIC/NDUFB10/NDUFS6/PRPS1/NDUFB9/ACSS1/GART/ATP5MC1/MTHFD2L/GUCY1A1/NDUFB6/STOML2/ATP5MG/NDUFA3/ATP5MK/PFAS/NDUFB1/NME1/ADSL/NME2	22
GO:0006767	BP	GO:0006767	water-soluble vitamin metabolic process	10/592	62/18888	0.16129	5.14603	5.88185	2.09988e-05	0.000959784	0.000890937	AKR1B1/PNPO/SLC25A19/RFK/SLC5A6/GSTO1/FLAD1/MTHFD2L/SLC19A1/THTPA	10
GO:0015986	BP	GO:0015986	proton motive force-driven ATP synthesis	11/592	76/18888	0.144737	4.61789	5.68471	2.35911e-05	0.00106408	0.000987754	ANTKMT/NDUFB10/NDUFS6/NDUFB9/ATP5MC1/NDUFB6/STOML2/ATP5MG/NDUFA3/ATP5MK/NDUFB1	11
GO:0000377	BP	GO:0000377	RNA splicing, via transesterification reactions with bulged adenosine as nucleophile	26/592	337/18888	0.0771513	2.46154	4.86976	2.44706e-05	0.00107545	0.000998309	SNRNP40/DDX20/GEMIN5/PHF5A/PRMT5/C1QBP/HSPA8/PRPF19/MAGOHB/WDR77/DDX39A/SNRPC/PRMT7/SRSF1/NCBP1/PPIL1/SNRPG/GEMIN6/SNRNP25/LSM6/LSM3/PPIH/GEMIN4/RNU5A-1/LSM2/SNRPGP15	26
GO:0000398	BP	GO:0000398	mRNA splicing, via spliceosome	26/592	337/18888	0.0771513	2.46154	4.86976	2.44706e-05	0.00107545	0.000998309	SNRNP40/DDX20/GEMIN5/PHF5A/PRMT5/C1QBP/HSPA8/PRPF19/MAGOHB/WDR77/DDX39A/SNRPC/PRMT7/SRSF1/NCBP1/PPIL1/SNRPG/GEMIN6/SNRNP25/LSM6/LSM3/PPIH/GEMIN4/RNU5A-1/LSM2/SNRPGP15	26
GO:0009259	BP	GO:0009259	ribonucleotide metabolic process	32/592	466/18888	0.0686695	2.19093	4.68247	3.06907e-05	0.00133084	0.00123538	CAD/ANTKMT/AADAT/HSPA8/RAB23/UMPS/ITPA/RFK/RNASEH2B/ATIC/NDUFB10/NDUFS6/NDUFB9/ACSS1/GART/ATP5MC1/GUCY1A1/NDUFB6/STOML2/ATP5MG/GPD1/NDUFA3/CTPS1/ATP5MK/BEND3/PFAS/NDUFB1/NUDT11/NME1/ADSL/NME2/NUDT3	32
GO:0072522	BP	GO:0072522	purine-containing compound biosynthetic process	22/592	264/18888	0.0833333	2.65878	4.88224	3.21967e-05	0.0013626	0.00126485	ANTKMT/KYNU/ATIC/NDUFB10/NDUFS6/PRPS1/NDUFB9/ACSS1/GART/ATP5MC1/MTHFD2L/GUCY1A1/NDUFB6/STOML2/ATP5MG/NDUFA3/ATP5MK/PFAS/NDUFB1/NME1/ADSL/NME2	22
GO:1901796	BP	GO:1901796	regulation of signal transduction by p53 class mediator	13/592	108/18888	0.12037	3.84047	5.32498	3.32805e-05	0.00138556	0.00128617	ZMPSTE24/PRMT5/PAK1IP1/EEF1E1/EIF5A/URB2/COPS3/TRIAP1/TP53RK/RRS1/RPF2/PRMT6/BOP1	13
GO:0009152	BP	GO:0009152	purine ribonucleotide biosynthetic process	19/592	211/18888	0.0900474	2.873	4.92141	3.85285e-05	0.00155383	0.00144238	ANTKMT/ATIC/NDUFB10/NDUFS6/NDUFB9/ACSS1/GART/ATP5MC1/GUCY1A1/NDUFB6/STOML2/ATP5MG/NDUFA3/ATP5MK/PFAS/NDUFB1/NME1/ADSL/NME2	19
GO:0009206	BP	GO:0009206	purine ribonucleoside triphosphate biosynthetic process	13/592	112/18888	0.116071	3.70331	5.16139	4.8988e-05	0.00188686	0.00175152	ANTKMT/NDUFB10/NDUFS6/NDUFB9/ATP5MC1/NDUFB6/STOML2/ATP5MG/NDUFA3/ATP5MK/NDUFB1/NME1/NME2	13
GO:0006766	BP	GO:0006766	vitamin metabolic process	13/592	113/18888	0.115044	3.67053	5.12167	5.38003e-05	0.00202668	0.0018813	AKR1B1/PNPO/SLC25A19/RFK/SLC5A6/GSTO1/CBR3/FLAD1/MTHFD2L/SLC19A1/NQO1/PRMT3/THTPA	13
GO:0009145	BP	GO:0009145	purine nucleoside triphosphate biosynthetic process	13/592	113/18888	0.115044	3.67053	5.12167	5.38003e-05	0.00202668	0.0018813	ANTKMT/NDUFB10/NDUFS6/NDUFB9/ATP5MC1/NDUFB6/STOML2/ATP5MG/NDUFA3/ATP5MK/NDUFB1/NME1/NME2	13
GO:0072527	BP	GO:0072527	pyrimidine-containing compound metabolic process	11/592	84/18888	0.130952	4.17809	5.25103	6.10328e-05	0.00224968	0.00208831	UNG/CAD/ERH/UMPS/SLC25A19/PRPS1/CTPS1/DCTPP1/NME1/NME2/THTPA	11
GO:0072655	BP	GO:0072655	establishment of protein localization to mitochondrion	13/592	120/18888	0.108333	3.45642	4.85566	0.000100541	0.00355316	0.00329828	BCS1L/TIMM13/TOMM22/SAMM50/TIMM50/TIMM8A/TOMM40/TIMM17A/TIMM10/TIMM8B/TOMM5/TIMM22/TIMM23	13
GO:0009141	BP	GO:0009141	nucleoside triphosphate metabolic process	21/592	266/18888	0.0789474	2.51885	4.48752	0.000105033	0.00367401	0.00341047	CAD/ANTKMT/HSPA8/RAB23/ITPA/NDUFB10/NDUFS6/NDUFB9/ATP5MC1/NDUFB6/STOML2/ATP5MG/GPD1/NDUFA3/CTPS1/ATP5MK/BEND3/DCTPP1/NDUFB1/NME1/NME2	21
GO:0061077	BP	GO:0061077	chaperone-mediated protein folding	10/592	75/18888	0.133333	4.25405	5.07915	0.000112421	0.00389271	0.00361348	PFDN4/HSPA8/CHORDC1/HSPE1/TRAP1/SDF2L1/FKBP11/CCT5/CCT2/HSPA14	10
GO:0006626	BP	GO:0006626	protein targeting to mitochondrion	12/592	106/18888	0.113208	3.61193	4.85074	0.000120927	0.00414538	0.00384803	TIMM13/TOMM22/SAMM50/TIMM50/TIMM8A/TOMM40/TIMM17A/TIMM10/TIMM8B/TOMM5/TIMM22/TIMM23	12
GO:0009199	BP	GO:0009199	ribonucleoside triphosphate metabolic process	20/592	251/18888	0.0796813	2.54226	4.42458	0.000134426	0.00431054	0.00400134	CAD/ANTKMT/HSPA8/RAB23/ITPA/NDUFB10/NDUFS6/NDUFB9/ATP5MC1/NDUFB6/STOML2/ATP5MG/GPD1/NDUFA3/CTPS1/ATP5MK/BEND3/NDUFB1/NME1/NME2	20
GO:0072331	BP	GO:0072331	signal transduction by p53 class mediator	16/592	177/18888	0.0903955	2.8841	4.5301	0.000147829	0.0046922	0.00435562	ZMPSTE24/TFAP4/PRMT5/PAK1IP1/EEF1E1/MYBBP1A/EIF5A/URB2/COPS3/TRIAP1/TP53RK/RRS1/AEN/RPF2/PRMT6/BOP1	16
GO:0006261	BP	GO:0006261	DNA-templated DNA replication	15/592	160/18888	0.09375	2.99113	4.54966	0.00015792	0.00492135	0.00456834	RAD51/MCM2/TIPIN/MCM6/ZMPSTE24/CDC45/MCM5/POLE2/SSBP1/ASF1A/GINS2/POLE3/ORC5/MCM7/NOC3L	15
GO:1901605	BP	GO:1901605	alpha-amino acid metabolic process	18/592	216/18888	0.0833333	2.65878	4.41048	0.00016465	0.00508488	0.00472014	HSD17B10/CAD/FAH/PYCR3/BLMH/AADAT/ODC1/KYNU/AGMAT/GOT2/SDSL/GCSH/GART/ASRGL1/MTHFD2L/CTPS1/PFAS/PYCR1	18
GO:0032508	BP	GO:0032508	DNA duplex unwinding	10/592	79/18888	0.126582	4.03866	4.8683	0.000174693	0.00511836	0.00475121	RAD51/MCM2/MCM6/CDC45/MCM5/SSBP1/GINS2/GTF2H2/MCM7/RUVBL1	10
GO:0070585	BP	GO:0070585	protein localization to mitochondrion	13/592	127/18888	0.102362	3.26591	4.60872	0.000178903	0.00519729	0.00482448	BCS1L/TIMM13/TOMM22/SAMM50/TIMM50/TIMM8A/TOMM40/TIMM17A/TIMM10/TIMM8B/TOMM5/TIMM22/TIMM23	13
GO:0006403	BP	GO:0006403	RNA localization	17/592	200/18888	0.085	2.71196	4.37816	0.000195871	0.0056424	0.00523767	NUTF2/NUP88/MAGOHB/DDX39A/DKC1/NXT1/SRSF1/NCBP1/SHQ1/NAF1/NHP2/CCT5/NUP35/NOL6/CCT2/RUVBL1/ALYREF	17
GO:0032392	BP	GO:0032392	DNA geometric change	10/592	85/18888	0.117647	3.75358	4.57675	0.000320855	0.00852629	0.00791469	RAD51/MCM2/MCM6/CDC45/MCM5/SSBP1/GINS2/GTF2H2/MCM7/RUVBL1	10
GO:0006754	BP	GO:0006754	ATP biosynthetic process	11/592	101/18888	0.108911	3.47485	4.48585	0.000323533	0.00853131	0.00791935	ANTKMT/NDUFB10/NDUFS6/NDUFB9/ATP5MC1/NDUFB6/STOML2/ATP5MG/NDUFA3/ATP5MK/NDUFB1	11
GO:0071103	BP	GO:0071103	DNA conformation change	10/592	92/18888	0.108696	3.46798	4.26842	0.000608209	0.0142804	0.0132561	RAD51/MCM2/MCM6/CDC45/MCM5/SSBP1/GINS2/GTF2H2/MCM7/RUVBL1	10
GO:0170033	BP	GO:0170033	L-amino acid metabolic process	14/592	163/18888	0.0858896	2.74034	4.01404	0.000631254	0.0147207	0.0136647	CAD/FAH/PYCR3/AADAT/KYNU/GOT2/SDSL/GCSH/GART/ASRGL1/MTHFD2L/CTPS1/PFAS/PYCR1	14
GO:0009205	BP	GO:0009205	purine ribonucleoside triphosphate metabolic process	18/592	244/18888	0.0737705	2.35368	3.82829	0.00071791	0.0164066	0.0152298	ANTKMT/HSPA8/RAB23/ITPA/NDUFB10/NDUFS6/NDUFB9/ATP5MC1/NDUFB6/STOML2/ATP5MG/GPD1/NDUFA3/ATP5MK/BEND3/NDUFB1/NME1/NME2	18
GO:0170039	BP	GO:0170039	proteinogenic amino acid metabolic process	13/592	147/18888	0.0884354	2.82157	3.98815	0.000742023	0.0166732	0.0154772	CAD/FAH/PYCR3/AADAT/GOT2/SDSL/GCSH/GART/ASRGL1/MTHFD2L/CTPS1/PFAS/PYCR1	13
GO:1990542	BP	GO:1990542	mitochondrial transmembrane transport	10/592	96/18888	0.104167	3.32348	4.10537	0.000851146	0.0185843	0.0172512	TIMM50/TOMM40/TIMM17A/PSEN2/SFXN2/CCDC51/SLC25A33/SLC25A20/SFXN4/TIMM23	10
GO:0009150	BP	GO:0009150	purine ribonucleotide metabolic process	27/592	446/18888	0.0605381	1.93149	3.58103	0.000907203	0.0196829	0.018271	ANTKMT/AADAT/HSPA8/RAB23/ITPA/ATIC/NDUFB10/NDUFS6/NDUFB9/ACSS1/GART/ATP5MC1/GUCY1A1/NDUFB6/STOML2/ATP5MG/GPD1/NDUFA3/ATP5MK/BEND3/PFAS/NDUFB1/NUDT11/NME1/ADSL/NME2/NUDT3	27
GO:0009144	BP	GO:0009144	purine nucleoside triphosphate metabolic process	18/592	250/18888	0.072	2.29719	3.71397	0.000950315	0.020234	0.0187826	ANTKMT/HSPA8/RAB23/ITPA/NDUFB10/NDUFS6/NDUFB9/ATP5MC1/NDUFB6/STOML2/ATP5MG/GPD1/NDUFA3/ATP5MK/BEND3/NDUFB1/NME1/NME2	18
GO:0034308	BP	GO:0034308	primary alcohol metabolic process	10/592	106/18888	0.0943396	3.00994	3.73276	0.00182042	0.0356595	0.0331016	AKR1B1/ALDH1B1/CYP1B1/RBP4/AKR1C2/ACSS1/GPD1/AKR1C1/AKR1B10/THTPA	10
GO:0006457	BP	GO:0006457	protein folding	16/592	225/18888	0.0711111	2.26883	3.44404	0.00202425	0.0387831	0.0360011	PFDN4/PPIF/HSPA8/CHORDC1/BAG2/HSPE1/PRDX4/TRAP1/SDF2L1/HSPBP1/FKBP11/PPIL1/CCT5/CCT2/PPIH/HSPA14	16
GO:0006275	BP	GO:0006275	regulation of DNA replication	11/592	128/18888	0.0859375	2.74187	3.55688	0.00232522	0.0433199	0.0402125	MCM2/TIPIN/MCM6/ZMPSTE24/MCM5/SSBP1/POLE3/CDC25A/ORC5/MCM7/RUVBL1	11
GO:0032200	BP	GO:0032200	telomere organization	14/592	189/18888	0.0740741	2.36336	3.38842	0.00259818	0.0466313	0.0432863	RAD51/PRKCQ/APEX1/RAD51C/DKC1/NABP2/NAF1/NHP2/CCT5/CCT2/RUVBL1/PINX1/H4C12/H3C10	14
GO:0005743	CC	GO:0005743	mitochondrial inner membrane	84/605	499/19894	0.168337	5.53536	18.1715	1.35984e-38	5.90171e-36	4.6664e-36	ADCK1/MRPS34/BCS1L/TIMM13/SAMM50/RAB5IF/NDUFAF5/TIMM50/MRPL4/MRPL32/PPIF/MRPL3/MRPS15/NDUFAF4/SLC25A19/MRPS26/TRAP1/TIMM8A/MRPS12/TOMM40/MRPL34/COX7B/COQ3/TIMM17A/TIMM10/MRPL47/DMAC1/UQCC2/MRPL15/NDUFAF1/NDUFB10/MRPL24/TMEM177/NDUFS6/NDUFB9/TIMM8B/NDUFAF6/SFXN2/ATP5MC1/ATAD3B/MRPS18C/MTHFD2L/CCDC51/NDUFAF2/UQCRQ/NDUFB6/STOML2/ATP5MG/MRPL58/UQCC5/MRPL1/NDUFA3/TMEM126A/TMEM126B/MRPL36/SLC25A33/MRPL…	84
GO:0098798	CC	GO:0098798	mitochondrial protein-containing complex	63/605	305/19894	0.206557	6.79215	18.0533	2.29199e-34	4.97361e-32	3.93257e-32	HSD17B10/MRPS34/BCS1L/TIMM13/TOMM22/SAMM50/TIMM50/MRPL4/MRPL32/PPIF/MRPL3/MRPS15/MRPS26/TIMM8A/MRPS12/TOMM40/MRPL34/COX7B/TIMM17A/TIMM10/MRPL47/DMAC1/MRPL15/NDUFAF1/NDUFB10/MRPL24/NDUFS6/NDUFB9/TIMM8B/ATP5MC1/MRPS18C/UQCRQ/FXN/NDUFB6/ATP5MG/MRPL58/MRPL1/NDUFA3/MRPL36/MRPL52/ATP5MK/TRMT10C/MRPL11/AURKAIP1/TOMM5/TIMM22/COX5A/CYC1/GADD45GIP1/MRPL14/MRPS23/MRPS11/MRPL41/NDUFB1/MRPL40/NDUFA4/MRPL21/LY…	63
GO:0005759	CC	GO:0005759	mitochondrial matrix	71/605	491/19894	0.144603	4.75492	14.9204	2.29454e-28	3.31943e-26	2.62463e-26	POLDIP2/GLRX2/RAD51/HSD17B10/TRNT1/MRPS34/REXO2/DHRS2/EARS2/MRPL4/SSBP1/MRPL32/PPIF/C1QBP/LRRC59/AADAT/MRPL3/HSPE1/MRPS15/SLIRP/GOT2/MRPS26/TRAP1/MRPS12/MRPL34/COQ3/MRPL47/ALDH1B1/UQCC2/MRPL15/FDX1/NDUFAF1/GCSH/MRPL24/FARS2/PDSS1/ACSS1/FLAD1/TFB2M/BOLA3/MRPS18C/NAXE/MTHFD2L/ABCE1/FXN/MRPL58/MRPL1/MRPL36/TEFM/MRPL52/TRMT10C/MRPL11/AURKAIP1/PUS1/TUFM/GADD45GIP1/MRPL14/MRPS23/MRPS11/MRPL41/PYCR1/MRP…	71
GO:0000313	CC	GO:0000313	organellar ribosome	28/605	89/19894	0.314607	10.3451	15.6482	3.40295e-21	2.95376e-19	2.3355e-19	MRPS34/MRPL4/MRPL32/MRPL3/MRPS15/MRPS26/MRPS12/MRPL34/MRPL47/MRPL15/MRPL24/MRPS18C/MRPL58/MRPL1/MRPL36/MRPL52/MRPL11/AURKAIP1/GADD45GIP1/MRPL14/MRPS23/MRPS11/MRPL41/MRPL40/MRPL21/MRPL20/MPV17L2/MRPL12	28
GO:0005761	CC	GO:0005761	mitochondrial ribosome	28/605	89/19894	0.314607	10.3451	15.6482	3.40295e-21	2.95376e-19	2.3355e-19	MRPS34/MRPL4/MRPL32/MRPL3/MRPS15/MRPS26/MRPS12/MRPL34/MRPL47/MRPL15/MRPL24/MRPS18C/MRPL58/MRPL1/MRPL36/MRPL52/MRPL11/AURKAIP1/GADD45GIP1/MRPL14/MRPS23/MRPS11/MRPL41/MRPL40/MRPL21/MRPL20/MPV17L2/MRPL12	28
GO:0030684	CC	GO:0030684	preribosome	29/605	109/19894	0.266055	8.74859	14.3662	1.23204e-19	8.91177e-18	7.04642e-18	UTP18/MRTO4/WDR3/RRP15/DIMT1/NOP56/BYSL/RRP9/WDR75/PNO1/EBNA1BP2/RCL1/RRP36/EMG1/NIP7/WDR74/LTV1/WDR12/UTP4/SRFBP1/WDR43/UTP15/DCAF13/NOL6/RRS1/NOC4L/MAK16/WDR46/BOP1	29
GO:0044391	CC	GO:0044391	ribosomal subunit	34/605	193/19894	0.176166	5.7928	11.8494	9.15349e-17	4.58129e-15	3.62237e-15	MRPS34/MRPL4/MRPL32/MRPL3/MRPS15/MRPS26/MRPS12/MRPL34/RPL27/MRPL47/MRPL15/MRPL24/NHP2/MRPS18C/MRPL58/MRPL1/MRPL36/RPS21/MRPL52/MRPL11/AURKAIP1/GADD45GIP1/MRPL14/MRPS23/MRPS11/MRPL41/MRPL40/MRPL21/RPS29/RPL41/MRPL20/MPV17L2/MRPL12/RPL17	34
GO:0000315	CC	GO:0000315	organellar large ribosomal subunit	20/605	56/19894	0.357143	11.7438	14.2586	9.50038e-17	4.58129e-15	3.62237e-15	MRPL4/MRPL32/MRPL3/MRPL34/MRPL47/MRPL15/MRPL24/MRPL58/MRPL1/MRPL36/MRPL52/MRPL11/GADD45GIP1/MRPL14/MRPL41/MRPL40/MRPL21/MRPL20/MPV17L2/MRPL12	20
GO:0005762	CC	GO:0005762	mitochondrial large ribosomal subunit	20/605	56/19894	0.357143	11.7438	14.2586	9.50038e-17	4.58129e-15	3.62237e-15	MRPL4/MRPL32/MRPL3/MRPL34/MRPL47/MRPL15/MRPL24/MRPL58/MRPL1/MRPL36/MRPL52/MRPL11/GADD45GIP1/MRPL14/MRPL41/MRPL40/MRPL21/MRPL20/MPV17L2/MRPL12	20
GO:0005840	CC	GO:0005840	ribosome	38/605	251/19894	0.151394	4.97825	11.2331	2.65584e-16	1.15263e-14	9.11371e-15	MRPS34/APEX1/PSMA6/MRPL4/MRPL32/MRPL3/MRPS15/MRPS26/MRPS12/MRPL34/RPL27/MRPL47/MRPL15/MRPL24/NHP2/MRPS18C/ABCE1/MRPL58/MRPL1/MRPL36/RPS21/MRPL52/MRPL11/AURKAIP1/GADD45GIP1/MRPL14/MRPS23/MRPS11/MRPL41/MRPL40/HSPA14/MRPL21/RPS29/RPL41/MRPL20/MPV17L2/MRPL12/RPL17	38
GO:0015934	CC	GO:0015934	large ribosomal subunit	24/605	118/19894	0.20339	6.688	10.975	1.19512e-13	4.71531e-12	3.72833e-12	MRPL4/MRPL32/MRPL3/MRPL34/RPL27/MRPL47/MRPL15/MRPL24/NHP2/MRPL58/MRPL1/MRPL36/MRPL52/MRPL11/GADD45GIP1/MRPL14/MRPL41/MRPL40/MRPL21/RPL41/MRPL20/MPV17L2/MRPL12/RPL17	24
GO:0098800	CC	GO:0098800	inner mitochondrial membrane protein complex	25/605	162/19894	0.154321	5.07448	9.22184	2.33935e-11	8.46066e-10	6.68973e-10	BCS1L/SAMM50/TIMM50/PPIF/COX7B/TIMM17A/TIMM10/DMAC1/NDUFAF1/NDUFB10/NDUFS6/NDUFB9/ATP5MC1/UQCRQ/NDUFB6/ATP5MG/NDUFA3/ATP5MK/TIMM22/COX5A/CYC1/NDUFB1/NDUFA4/UQCRFS1P1/TIMM23	25
GO:0005732	CC	GO:0005732	sno(s)RNA-containing ribonucleoprotein complex	11/605	28/19894	0.392857	12.9182	11.1765	2.52362e-10	8.425e-09	6.66153e-09	SNRNP40/NOP56/POP1/RRP9/RPP40/DKC1/NAF1/NHP2/LSM6/POP7/RPP25	11
GO:0032040	CC	GO:0032040	small-subunit processome	16/605	74/19894	0.216216	7.10976	9.32527	5.76469e-10	1.78705e-08	1.413e-08	UTP18/WDR3/DIMT1/NOP56/RRP9/WDR75/PNO1/RCL1/EMG1/UTP4/WDR43/UTP15/DCAF13/NOL6/NOC4L/WDR46	16
GO:0005746	CC	GO:0005746	mitochondrial respirasome	16/605	97/19894	0.164948	5.42394	7.73515	3.55682e-08	9.64788e-07	7.62844e-07	BCS1L/RAB5IF/COX7B/DMAC1/NDUFAF1/NDUFB10/NDUFS6/NDUFB9/UQCRQ/NDUFB6/NDUFA3/COX5A/CYC1/NDUFB1/NDUFA4/UQCRFS1P1	16
GO:0031970	CC	GO:0031970	organelle envelope lumen	15/605	90/19894	0.166667	5.48044	7.54464	8.24226e-08	2.1042e-06	1.66376e-06	CIAPIN1/REXO2/TIMM13/CACYBP/TRAP1/TIMM8A/TIMM10/UQCC2/TIMM8B/COA7/STOML2/PRELID1/TRIAP1/COA4/TIMM23	15
GO:1990204	CC	GO:1990204	oxidoreductase complex	18/605	131/19894	0.137405	4.51823	7.15494	9.34895e-08	2.25414e-06	1.78232e-06	BCS1L/KAT2A/DMAC1/GMPR/NDUFAF1/GCSH/NDUFB10/NDUFS6/NDUFB9/UQCRQ/NDUFB6/GPD1/NDUFA3/CYC1/NDUFB1/MTARC1/NDUFA4/UQCRFS1P1	18
GO:0070469	CC	GO:0070469	respirasome	16/605	105/19894	0.152381	5.01069	7.29751	1.12128e-07	2.51811e-06	1.99104e-06	BCS1L/RAB5IF/COX7B/DMAC1/NDUFAF1/NDUFB10/NDUFS6/NDUFB9/UQCRQ/NDUFB6/NDUFA3/COX5A/CYC1/NDUFB1/NDUFA4/UQCRFS1P1	16
GO:0005758	CC	GO:0005758	mitochondrial intermembrane space	14/605	80/19894	0.175	5.75446	7.54629	1.18284e-07	2.51811e-06	1.99104e-06	CIAPIN1/REXO2/TIMM13/TRAP1/TIMM8A/TIMM10/UQCC2/TIMM8B/COA7/STOML2/PRELID1/TRIAP1/COA4/TIMM23	14
GO:0098803	CC	GO:0098803	respiratory chain complex	15/605	94/19894	0.159574	5.24723	7.30988	1.49535e-07	2.94992e-06	2.33246e-06	BCS1L/COX7B/DMAC1/NDUFAF1/NDUFB10/NDUFS6/NDUFB9/UQCRQ/NDUFB6/NDUFA3/COX5A/CYC1/NDUFB1/NDUFA4/UQCRFS1P1	15
GO:0120114	CC	GO:0120114	Sm-like protein family complex	16/605	118/19894	0.135593	4.45866	6.67349	5.78802e-07	1.0048e-05	7.94482e-06	SNRNP40/DDX20/GEMIN5/PHF5A/SNRPC/SNRPG/GEMIN6/LSM6/LSM3/PPIH/LSM1/GEMIN4/LSM10/RNU5A-1/LSM2/SNRPGP15	16
GO:0009295	CC	GO:0009295	nucleoid	10/605	46/19894	0.217391	7.1484	7.3936	9.53733e-07	1.53304e-05	1.21215e-05	POLDIP2/HSD17B10/SSBP1/LRRC59/UQCC2/TFB2M/TEFM/TRMT10C/TUFM/ATAD3A	10
GO:0042645	CC	GO:0042645	mitochondrial nucleoid	10/605	46/19894	0.217391	7.1484	7.3936	9.53733e-07	1.53304e-05	1.21215e-05	POLDIP2/HSD17B10/SSBP1/LRRC59/UQCC2/TFB2M/TEFM/TRMT10C/TUFM/ATAD3A	10
GO:0055029	CC	GO:0055029	nuclear DNA-directed RNA polymerase complex	13/605	111/19894	0.117117	3.85112	5.33463	3.27969e-05	0.000367982	0.000290958	POLR3B/POLR2F/POLR3H/POLR1F/KAT2A/POLR3G/POLR1G/POLR1B/GTF2H2/POLR3K/POLR1C/POLR2L/GTF2H2C	13
GO:0000428	CC	GO:0000428	DNA-directed RNA polymerase complex	13/605	114/19894	0.114035	3.74978	5.21446	4.35527e-05	0.000472546	0.000373636	POLR3B/POLR2F/POLR3H/POLR1F/KAT2A/POLR3G/POLR1G/POLR1B/GTF2H2/POLR3K/POLR1C/POLR2L/GTF2H2C	13
GO:0034708	CC	GO:0034708	methyltransferase complex	12/605	100/19894	0.12	3.94592	5.2303	5.14314e-05	0.00054442	0.000430466	METTL1/HSD17B10/PRMT5/ERH/WDR77/SNRPG/N6AMT1/WDR4/SENP3/TRMT61A/TRMT10C/RUVBL1	12
GO:0030880	CC	GO:0030880	RNA polymerase complex	13/605	117/19894	0.111111	3.65363	5.0983	5.72586e-05	0.000591672	0.000467827	POLR3B/POLR2F/POLR3H/POLR1F/KAT2A/POLR3G/POLR1G/POLR1B/GTF2H2/POLR3K/POLR1C/POLR2L/GTF2H2C	13
GO:0000228	CC	GO:0000228	nuclear chromosome	19/605	226/19894	0.0840708	2.76447	4.72456	6.59425e-05	0.000650433	0.000514288	RAD51/MCM2/TIPIN/MCM6/NUFIP1/CDC45/MCM5/POLE2/PRPF19/GINS2/POLE3/NIFK/ORC5/NOL6/MCM7/BRMS1/RUVBL1/RRS1/PINX1	19
GO:0030532	CC	GO:0030532	small nuclear ribonucleoprotein complex	12/605	106/19894	0.113208	3.72256	4.9774	9.13531e-05	0.000861896	0.00068149	SNRNP40/PHF5A/SNRPC/SNRPG/LSM6/LSM3/PPIH/GEMIN4/LSM10/RNU5A-1/LSM2/SNRPGP15	12
GO:0015935	CC	GO:0015935	small ribosomal subunit	10/605	79/19894	0.126582	4.16236	4.98771	0.000137064	0.00123929	0.000979888	MRPS34/MRPS15/MRPS26/MRPS12/MRPS18C/RPS21/AURKAIP1/MRPS23/MRPS11/RPS29	10
GO:0005684	CC	GO:0005684	U2-type spliceosomal complex	11/605	95/19894	0.115789	3.80746	4.85766	0.000145161	0.00128571	0.00101659	SNRNP40/PHF5A/PRPF19/MAGOHB/SNRPC/PPIL1/SNRPG/LSM6/LSM3/LSM2/SNRPGP15	11
GO:0071013	CC	GO:0071013	catalytic step 2 spliceosome	10/605	91/19894	0.10989	3.61348	4.42534	0.000441656	0.00336278	0.00265891	SNRNP40/PRPF19/MAGOHB/SRSF1/PPIL1/SNRPG/LSM3/ALYREF/LSM2/SNRPGP15	10
GO:0061695	CC	GO:0061695	transferase complex, transferring phosphorus-containing groups	21/605	308/19894	0.0681818	2.242	3.89042	0.000516801	0.00380155	0.00300583	POLR3B/POLR2F/POLR3H/POLE2/PARD6A/POLR1F/BCCIP/KAT2A/CCND3/POLR3G/POLR1G/POLR1B/CDK4/GTF2H2/PRPS1/POLE3/IFIT5/POLR3K/POLR1C/POLR2L/GTF2H2C	21
GO:0005681	CC	GO:0005681	spliceosomal complex	16/605	208/19894	0.0769231	2.52943	3.92696	0.00065236	0.00471874	0.00373104	SNRNP40/PHF5A/HSPA8/PRPF19/MAGOHB/SNRPC/SRSF1/PPIL1/SNRPG/SNRNP25/LSM6/LSM3/PPIH/ALYREF/LSM2/SNRPGP15	16
GO:0097525	CC	GO:0097525	spliceosomal snRNP complex	10/605	96/19894	0.104167	3.42528	4.21851	0.000677123	0.00477022	0.00377175	SNRNP40/PHF5A/SNRPC/SNRPG/LSM6/LSM3/PPIH/RNU5A-1/LSM2/SNRPGP15	10
GO:0001650	CC	GO:0001650	fibrillar center	13/605	150/19894	0.0866667	2.84983	4.02747	0.00068146	0.00477022	0.00377175	NUFIP1/TIMM13/POLR2F/NOP56/POLR1G/POLR1B/DKC1/PRMT7/UTP4/WDR43/UTP15/EN2/POLR1C	13
GO:0000781	CC	GO:0000781	chromosome, telomeric region	12/605	173/19894	0.0693642	2.28088	2.99667	0.0067678	0.0381458	0.0301613	RAD51/MCM2/MCM6/MCM5/APEX1/NABP2/NHP2/ORC5/MCM7/ALYREF/PINX1/H4C12	12
GO:0140098	MF	GO:0140098	catalytic activity, acting on RNA	42/597	390/18522	0.107692	3.34117	8.5277	7.63774e-12	5.14783e-09	4.30125e-09	POLR3B/METTL1/DDX20/TRNT1/REXO2/EXOSC5/DIMT1/POLR2F/POLR3H/APEX1/EARS2/POP1/PUS3/POLR3G/FARSB/RCL1/DDX39A/RPP40/POLR1B/EMG1/DTD2/TOE1/DDX56/WARS1/FARS2/TSEN2/POLR3K/TFB2M/TRMT61A/MRPL58/DUS1L/POLR1C/POP7/TRMT10C/PUS1/POLR2L/RPP25/TRMT12/VARS1/MARS2/FDXACB1/MRM1	42
GO:0003735	MF	GO:0003735	structural constituent of ribosome	27/597	176/18522	0.153409	4.75954	9.14555	1.57748e-11	5.31612e-09	4.44186e-09	MRPS34/MRPL4/MRPL32/MRPL3/MRPS15/MRPS12/MRPL34/RPL27/MRPL47/MRPL15/MRPL24/MRPS18C/MRPL1/MRPL36/RPS21/MRPL52/MRPL11/MRPL14/MRPS23/MRPS11/MRPL41/MRPL21/RPS29/RPL41/MRPL20/MRPL12/RPL17	27
GO:0016741	MF	GO:0016741	transferase activity, transferring one-carbon groups	28/597	219/18522	0.127854	3.96668	8.05975	5.28261e-10	1.18683e-07	9.91649e-08	METTL1/CAD/DIMT1/PRMT5/NDUFAF5/ANTKMT/EEF2KMT/FAM98A/EMG1/METTL25/COQ3/PRMT7/ATIC/GCSH/EEF1AKMT1/N6AMT1/GART/TFB2M/TRMT61A/TMT1B/TRMT112/TRMT10C/TRMT12/PRMT3/PRMT6/FDXACB1/MRM1/EEF1AKMT4	28
GO:0140101	MF	GO:0140101	catalytic activity, acting on a tRNA	21/597	130/18522	0.161538	5.01175	8.37685	1.0978e-09	1.8498e-07	1.54559e-07	METTL1/TRNT1/EARS2/POP1/PUS3/FARSB/RPP40/DTD2/WARS1/FARS2/TSEN2/TRMT61A/MRPL58/DUS1L/POP7/TRMT10C/PUS1/RPP25/TRMT12/VARS1/MARS2	21
GO:0008168	MF	GO:0008168	methyltransferase activity	24/597	208/18522	0.115385	3.57982	6.82841	6.79631e-08	9.16142e-06	7.65479e-06	METTL1/DIMT1/PRMT5/NDUFAF5/ANTKMT/EEF2KMT/FAM98A/EMG1/METTL25/COQ3/PRMT7/EEF1AKMT1/N6AMT1/TFB2M/TRMT61A/TMT1B/TRMT112/TRMT10C/TRMT12/PRMT3/PRMT6/FDXACB1/MRM1/EEF1AKMT4	24
GO:0009055	MF	GO:0009055	electron transfer activity	17/597	117/18522	0.145299	4.50792	6.94648	2.09149e-07	2.03701e-05	1.70202e-05	CIAPIN1/GLRX2/ME1/AKR1B1/COX7B/FDX1/NDUFB10/NDUFS6/NDUFB9/AKR7A3/NDUFB6/NDUFA3/COX5A/CYC1/NDUFB1/NDUFA4/UQCRFS1P1	17
GO:0016655	MF	GO:0016655	oxidoreductase activity, acting on NAD(P)H, quinone or similar compound as acceptor	12/597	57/18522	0.210526	6.53161	7.63315	2.11559e-07	2.03701e-05	1.70202e-05	TP53I3/NDUFB10/NDUFS6/NDUFB9/AKR1C2/CBR3/NDUFB6/NDUFA3/NQO1/NDUFB1/AKR1C1/NDUFA4	12
GO:0008757	MF	GO:0008757	S-adenosylmethionine-dependent methyltransferase activity	20/597	165/18522	0.121212	3.76062	6.50037	3.78639e-07	2.8956e-05	2.41941e-05	METTL1/DIMT1/PRMT5/NDUFAF5/ANTKMT/EEF2KMT/EMG1/COQ3/PRMT7/EEF1AKMT1/N6AMT1/TFB2M/TRMT61A/TMT1B/TRMT10C/PRMT3/PRMT6/FDXACB1/MRM1/EEF1AKMT4	20
GO:0051536	MF	GO:0051536	iron-sulfur cluster binding	13/597	72/18522	0.180556	5.60176	7.13973	4.40317e-07	2.8956e-05	2.41941e-05	CIAPIN1/GLRX2/CISD1/MOCS1/DPH2/FDX1/EXO5/ABCE1/FXN/NFU1/BOLA2B/UQCRFS1P1/CISD3	13
GO:0051540	MF	GO:0051540	metal cluster binding	13/597	73/18522	0.178082	5.52502	7.06945	5.20137e-07	2.8956e-05	2.41941e-05	CIAPIN1/GLRX2/CISD1/MOCS1/DPH2/FDX1/EXO5/ABCE1/FXN/NFU1/BOLA2B/UQCRFS1P1/CISD3	13
GO:0043021	MF	GO:0043021	ribonucleoprotein complex binding	20/597	169/18522	0.118343	3.67161	6.36727	5.58498e-07	2.8956e-05	2.41941e-05	UNG/GEMIN5/PRMT5/TIMM50/TMEM147/C1QBP/EIF5A/PRMT7/TACO1/WDR12/NOPCHAP1/ABCE1/UQCC5/PPIH/GEMIN4/PRMT3/IFRD2/NME1/EIF5AL1/BOP1	20
GO:0015453	MF	GO:0015453	oxidoreduction-driven active transmembrane transporter activity	11/597	68/18522	0.161765	5.01877	6.05888	1.02901e-05	0.000385307	0.000321941	COX7B/NDUFB10/NDUFS6/NDUFB9/NDUFB6/NDUFA3/COX5A/CYC1/NDUFB1/NDUFA4/UQCRFS1P1	11
GO:0016853	MF	GO:0016853	isomerase activity	17/597	161/18522	0.10559	3.27594	5.29318	1.81143e-05	0.000610453	0.000510061	RPUSD1/GLRX2/FKBP7/FKBP3/PPIF/PUS3/GNPDA1/DKC1/FKBP11/PPIL1/PTGES2/FUOM/NAXE/RPUSD2/PUSL1/PPIH/PUS1	17
GO:0016651	MF	GO:0016651	oxidoreductase activity, acting on NAD(P)H	12/597	86/18522	0.139535	4.32909	5.64717	1.9532e-05	0.000626883	0.00052379	TP53I3/NDUFB10/NDUFS6/NDUFB9/AKR1C2/CBR3/NDUFB6/NDUFA3/NQO1/NDUFB1/AKR1C1/NDUFA4	12
GO:0016616	MF	GO:0016616	oxidoreductase activity, acting on the CH-OH group of donors, NAD or NADP as acceptor	14/597	125/18522	0.112	3.47481	5.06657	5.12195e-05	0.00143841	0.00120186	ME1/HSD17B10/AKR1B1/HSD17B2/DHRS2/ALDH3A1/SPR/AKR1C2/CBR3/G6PD/AKR7A3/GPD1/AKR1C1/AKR1B10	14
GO:0016779	MF	GO:0016779	nucleotidyltransferase activity	15/597	146/18522	0.10274	3.18751	4.84274	7.63357e-05	0.00190556	0.00159219	POLR3B/TRNT1/POLR2F/POLR3H/POLE2/POLR3G/POLR1B/DKC1/POLE3/FLAD1/POLR3K/POLR1C/CTU2/POLR2L/MB21D2	15
GO:0008170	MF	GO:0008170	N-methyltransferase activity	12/597	100/18522	0.12	3.72302	4.98278	8.91336e-05	0.00214557	0.00179272	DIMT1/PRMT5/ANTKMT/EEF2KMT/PRMT7/EEF1AKMT1/N6AMT1/TFB2M/PRMT3/PRMT6/FDXACB1/EEF1AKMT4	12
GO:0016614	MF	GO:0016614	oxidoreductase activity, acting on CH-OH group of donors	14/597	135/18522	0.103704	3.21742	4.71899	0.000118779	0.00258248	0.00215778	ME1/HSD17B10/AKR1B1/HSD17B2/DHRS2/ALDH3A1/SPR/AKR1C2/CBR3/G6PD/AKR7A3/GPD1/AKR1C1/AKR1B10	14
GO:0043022	MF	GO:0043022	ribosome binding	12/597	110/18522	0.109091	3.38456	4.57766	0.000223004	0.00420791	0.0035159	UNG/GEMIN5/TMEM147/C1QBP/EIF5A/TACO1/ABCE1/UQCC5/PRMT3/IFRD2/NME1/EIF5AL1	12
GO:0000049	MF	GO:0000049	tRNA binding	10/597	80/18522	0.125	3.87814	4.70807	0.00024285	0.0044238	0.00369629	METTL1/HSD17B10/TRNT1/EARS2/DTD2/FARS2/IFIT5/TRMT10C/CTU2/PUS1	10
GO:0008276	MF	GO:0008276	protein methyltransferase activity	11/597	97/18522	0.113402	3.51831	4.53818	0.000287633	0.00497088	0.0041534	PRMT5/ANTKMT/EEF2KMT/FAM98A/PRMT7/EEF1AKMT1/N6AMT1/TRMT112/PRMT3/PRMT6/EEF1AKMT4	11
GO:0140097	MF	GO:0140097	catalytic activity, acting on DNA	19/597	248/18522	0.0766129	2.37692	3.98391	0.00045499	0.00681473	0.00569402	RAD51/MCM2/MCM6/REXO2/UNG/MCM5/POLE2/APEX1/RAD51C/DKC1/POLE3/N6AMT1/EXO5/MCM7/DFFB/RUVBL1/AEN/ALKBH2/NME1	19
GO:0016829	MF	GO:0016829	lyase activity	16/597	198/18522	0.0808081	2.50708	3.89089	0.000707387	0.00957907	0.00800375	ME1/UMPS/ODC1/AMD1/MOCS1/CHAC1/NPL/CYP1B1/SDSL/CHAC2/PTGES2/TSEN2/GUCY1A1/CENPV/UROS/ADSL	16
GO:0016874	MF	GO:0016874	ligase activity	14/597	166/18522	0.0843373	2.61658	3.81813	0.00098851	0.0128126	0.0107055	SLC27A5/CAD/EARS2/FARSB/WARS1/FARS2/ACSS1/GART/SLC27A4/ATP5MG/CTPS1/PFAS/VARS1/MARS2	14
GO:0004518	MF	GO:0004518	nuclease activity	15/597	211/18522	0.07109	2.20558	3.21418	0.00358451	0.0350139	0.0292557	REXO2/EXOSC5/APEX1/POP1/RAD51C/RCL1/RPP40/TOE1/TSEN2/EXO5/DFFB/POP7/RPP25/AEN/NME1	15
GO:0003697	MF	GO:0003697	single-stranded DNA binding	10/597	119/18522	0.0840336	2.60715	3.20979	0.0051482	0.0462652	0.0386567	SPRTN/RAD51/MCM2/MCM6/CDC45/MCM5/SSBP1/NABP2/MCM7/NOL12	10

## Sheet: 5. Donor 3 GO terms upreg.
	ONTOLOGY	ID	Description	GeneRatio	BgRatio	RichFactor	FoldEnrichment	zScore	pvalue	p.adjust	qvalue	geneID	Count
GO:0019318	BP	GO:0019318	hexose metabolic process	41/1115	232/18888	0.176724	2.99369	7.65299	2.4257e-10	7.36498e-07	6.43463e-07	PFKP/PDK3/RORA/ENO1/PGM1/OAS1/PMM1/PGK1/BCKDK/GPI/ALDOC/GAPDH/TPI1/ENO2/PPARD/PFKFB4/GALE/SESN2/IGFBP4/PFKL/IGFBP3/ALDOA/PDK1/HKDC1/SLC45A3/HK2/TFF3/MIDN/PFKFB3/PGAM1/PC/C1QTNF1/FUT2/ERFE/MPI/CHST15/GDPGP1/PRKN/POFUT2/MIR210/PPP1R3G	41
GO:0005996	BP	GO:0005996	monosaccharide metabolic process	43/1115	252/18888	0.170635	2.89054	7.56743	2.81053e-10	7.36498e-07	6.43463e-07	PFKP/PDK3/RORA/ENO1/PGM1/OAS1/PMM1/PGK1/BCKDK/DHDH/GPI/ALDOC/GAPDH/TPI1/ENO2/PPARD/PFKFB4/GALE/SLC2A1/SESN2/IGFBP4/PFKL/IGFBP3/ALDOA/PDK1/HKDC1/SLC45A3/HK2/TFF3/MIDN/PFKFB3/PGAM1/PC/C1QTNF1/FUT2/ERFE/MPI/CHST15/GDPGP1/PRKN/POFUT2/MIR210/PPP1R3G	43
GO:0051345	BP	GO:0051345	positive regulation of hydrolase activity	63/1115	482/18888	0.130705	2.21414	6.76317	2.35753e-09	4.1186e-06	3.59833e-06	PRSS22/RTN4R/ARHGAP6/GNA15/NGEF/TBC1D25/RGS11/RAP1GAP/WNT11/PPP1R15A/TBC1D2/TBC1D10A/SH3BP1/CD40/PYCARD/TBC1D17/BBC3/CAV2/VSIR/FAM162A/RALGPS2/F3/CTSD/BMP2/EGLN3/NR1H2/PPARG/PLCB2/BCAR3/ARHGAP29/EFNA3/RHOC/RALGDS/PRKCD/GPER1/CLDN3/CD300A/FNTA/LGALS9/EFNA1/SOX7/ARHGAP45/LCK/RGS7/MAPT/CLDN4/S100A10/TGM2/HSPA1A/PSENEN/RGL3/ANG/TBC1D3G/TBC1D3K/TBC1D3H/TBC1D3D/TBC1D3L/TBC1D3/TBC1D3B/TBC1D3I/TBC1D3F/TB…	63
GO:0001666	BP	GO:0001666	response to hypoxia	46/1115	313/18888	0.146965	2.48957	6.65591	9.7273e-09	1.27452e-05	1.11352e-05	PDK3/RORA/ENO1/PLOD1/TGFB2/HMOX1/PGK1/RGCC/NDRG1/BNIP3L/TGFB1/NOP53/CAV1/CA9/PDLIM1/PPARD/VEGFA/FAM162A/SLC2A1/PTK2B/BMP2/EGLN3/PPARG/HILPDA/PML/NOL3/WTIP/ADM/ADAM8/PDK1/PLOD2/STC1/HK2/AK4/CLDN3/DDIT4/VEGFB/TH/PLEKHN1/RYR1/ERO1A/MB/MDM4/MIR210/ANG/MALAT1	46
GO:0036293	BP	GO:0036293	response to decreased oxygen levels	46/1115	327/18888	0.140673	2.38298	6.31872	3.81634e-08	4.00029e-05	3.49496e-05	PDK3/RORA/ENO1/PLOD1/TGFB2/HMOX1/PGK1/RGCC/NDRG1/BNIP3L/TGFB1/NOP53/CAV1/CA9/PDLIM1/PPARD/VEGFA/FAM162A/SLC2A1/PTK2B/BMP2/EGLN3/PPARG/HILPDA/PML/NOL3/WTIP/ADM/ADAM8/PDK1/PLOD2/STC1/HK2/AK4/CLDN3/DDIT4/VEGFB/TH/PLEKHN1/RYR1/ERO1A/MB/MDM4/MIR210/ANG/MALAT1	46
GO:0006006	BP	GO:0006006	glucose metabolic process	32/1115	192/18888	0.166667	2.82332	6.3603	9.34764e-08	8.16516e-05	7.13373e-05	PFKP/PDK3/RORA/ENO1/PGM1/OAS1/PGK1/BCKDK/GPI/ALDOC/GAPDH/TPI1/ENO2/PPARD/SESN2/IGFBP4/PFKL/IGFBP3/PDK1/HKDC1/SLC45A3/HK2/TFF3/MIDN/PGAM1/PC/C1QTNF1/ERFE/GDPGP1/PRKN/MIR210/PPP1R3G	32
GO:0070482	BP	GO:0070482	response to oxygen levels	47/1115	354/18888	0.132768	2.24908	5.9422	1.60801e-07	0.000116637	0.000101903	PDK3/RORA/ENO1/PLOD1/TGFB2/HMOX1/PGK1/RGCC/NDRG1/BNIP3L/TGFB1/NOP53/CAV1/CA9/PDLIM1/PPARD/VEGFA/FAM162A/SLC2A1/PTK2B/CDKN1A/BMP2/EGLN3/PPARG/HILPDA/PML/NOL3/WTIP/ADM/ADAM8/PDK1/PLOD2/STC1/HK2/AK4/CLDN3/DDIT4/VEGFB/TH/PLEKHN1/RYR1/ERO1A/MB/MDM4/MIR210/ANG/MALAT1	47
GO:0045936	BP	GO:0045936	negative regulation of phosphate metabolic process	49/1115	378/18888	0.12963	2.19591	5.88276	1.84686e-07	0.000116637	0.000101903	MLXIPL/GPRC5A/CEACAM1/PPP1R15A/TSPO/PDGFB/PTK6/TRIB3/PYCARD/TGFB1/FKBP8/CAV1/GRB10/HSPB1/PRKAG2/DKK1/INHA/CDKN1A/BMP2/CDKN2D/CDKN1C/SLC27A1/PPP1R1B/PPARG/PRR5L/CBLC/CTDSP1/IGFBP3/CDKN2B/CDKN2A/CDA/DMTN/ZFYVE28/CAMK2N1/PRKCD/DUSP7/PIP5KL1/MIDN/CD300A/DDIT4/TRIB1/MYADM/KIRREL1/SOCS3/CIB1/SOCS1/PRKN/MAPT/SRCIN1	49
GO:0010563	BP	GO:0010563	negative regulation of phosphorus metabolic process	49/1115	379/18888	0.129288	2.19012	5.86216	2.00292e-07	0.000116637	0.000101903	MLXIPL/GPRC5A/CEACAM1/PPP1R15A/TSPO/PDGFB/PTK6/TRIB3/PYCARD/TGFB1/FKBP8/CAV1/GRB10/HSPB1/PRKAG2/DKK1/INHA/CDKN1A/BMP2/CDKN2D/CDKN1C/SLC27A1/PPP1R1B/PPARG/PRR5L/CBLC/CTDSP1/IGFBP3/CDKN2B/CDKN2A/CDA/DMTN/ZFYVE28/CAMK2N1/PRKCD/DUSP7/PIP5KL1/MIDN/CD300A/DDIT4/TRIB1/MYADM/KIRREL1/SOCS3/CIB1/SOCS1/PRKN/MAPT/SRCIN1	49
GO:0006090	BP	GO:0006090	pyruvate metabolic process	23/1115	118/18888	0.194915	3.30185	6.28238	3.45818e-07	0.000169648	0.000148218	MLXIPL/PFKP/PDK3/ENO1/PGM1/PGK1/GPI/PRKAG2/ALDOC/GAPDH/TPI1/ENO2/LDHA/SLC16A3/PFKL/ALDOA/PDK1/HKDC1/HK2/DDIT4/PGAM1/PC/ZBTB7A	23
GO:0009135	BP	GO:0009135	purine nucleoside diphosphate metabolic process	22/1115	110/18888	0.2	3.38798	6.29131	3.88434e-07	0.000169648	0.000148218	MLXIPL/ENTPD2/PFKP/ENO1/PGM1/PGK1/GPI/PRKAG2/ALDOC/GAPDH/TPI1/ENO2/LDHA/PFKL/ALDOA/HKDC1/HK2/AK4/DDIT4/PGAM1/ZBTB7A/CARD11	22
GO:0009179	BP	GO:0009179	purine ribonucleoside diphosphate metabolic process	22/1115	110/18888	0.2	3.38798	6.29131	3.88434e-07	0.000169648	0.000148218	MLXIPL/ENTPD2/PFKP/ENO1/PGM1/PGK1/GPI/PRKAG2/ALDOC/GAPDH/TPI1/ENO2/LDHA/PFKL/ALDOA/HKDC1/HK2/AK4/DDIT4/PGAM1/ZBTB7A/CARD11	22
GO:0009137	BP	GO:0009137	purine nucleoside diphosphate catabolic process	20/1115	95/18888	0.210526	3.5663	6.28072	5.49846e-07	0.000205839	0.000179837	MLXIPL/ENTPD2/PFKP/ENO1/PGM1/PGK1/GPI/PRKAG2/ALDOC/GAPDH/TPI1/ENO2/LDHA/PFKL/ALDOA/HKDC1/HK2/DDIT4/PGAM1/ZBTB7A	20
GO:0009181	BP	GO:0009181	purine ribonucleoside diphosphate catabolic process	20/1115	95/18888	0.210526	3.5663	6.28072	5.49846e-07	0.000205839	0.000179837	MLXIPL/ENTPD2/PFKP/ENO1/PGM1/PGK1/GPI/PRKAG2/ALDOC/GAPDH/TPI1/ENO2/LDHA/PFKL/ALDOA/HKDC1/HK2/DDIT4/PGAM1/ZBTB7A	20
GO:0042326	BP	GO:0042326	negative regulation of phosphorylation	42/1115	316/18888	0.132911	2.25151	5.61935	7.06031e-07	0.000246687	0.000215525	MLXIPL/GPRC5A/CEACAM1/PTK6/TRIB3/PYCARD/TGFB1/FKBP8/CAV1/GRB10/HSPB1/PRKAG2/DKK1/INHA/CDKN1A/BMP2/CDKN2D/CDKN1C/PPARG/PRR5L/CBLC/CTDSP1/IGFBP3/CDKN2B/CDKN2A/DMTN/ZFYVE28/CAMK2N1/PRKCD/DUSP7/PIP5KL1/MIDN/CD300A/TRIB1/MYADM/KIRREL1/SOCS3/CIB1/SOCS1/PRKN/MAPT/SRCIN1	42
GO:0072526	BP	GO:0072526	pyridine-containing compound catabolic process	20/1115	97/18888	0.206186	3.49277	6.16497	7.81673e-07	0.000256047	0.000223703	MLXIPL/PFKP/ENO1/PGM1/PGK1/QPRT/GPI/PRKAG2/ALDOC/GAPDH/TPI1/ENO2/LDHA/PFKL/ALDOA/HKDC1/HK2/DDIT4/PGAM1/ZBTB7A	20
GO:0009191	BP	GO:0009191	ribonucleoside diphosphate catabolic process	20/1115	98/18888	0.204082	3.45712	6.10823	9.28294e-07	0.000270288	0.000236145	MLXIPL/ENTPD2/PFKP/ENO1/PGM1/PGK1/GPI/PRKAG2/ALDOC/GAPDH/TPI1/ENO2/LDHA/PFKL/ALDOA/HKDC1/HK2/DDIT4/PGAM1/ZBTB7A	20
GO:0046031	BP	GO:0046031	ADP metabolic process	20/1115	98/18888	0.204082	3.45712	6.10823	9.28294e-07	0.000270288	0.000236145	MLXIPL/PFKP/ENO1/PGM1/PGK1/GPI/PRKAG2/ALDOC/GAPDH/TPI1/ENO2/LDHA/PFKL/ALDOA/HKDC1/HK2/AK4/DDIT4/PGAM1/ZBTB7A	20
GO:0006096	BP	GO:0006096	glycolytic process	19/1115	90/18888	0.211111	3.5762	6.13598	1.00442e-06	0.000277061	0.000242062	MLXIPL/PFKP/ENO1/PGM1/PGK1/GPI/PRKAG2/ALDOC/GAPDH/TPI1/ENO2/LDHA/PFKL/ALDOA/HKDC1/HK2/DDIT4/PGAM1/ZBTB7A	19
GO:0046032	BP	GO:0046032	ADP catabolic process	19/1115	92/18888	0.206522	3.49846	6.01689	1.42972e-06	0.000355281	0.000310401	MLXIPL/PFKP/ENO1/PGM1/PGK1/GPI/PRKAG2/ALDOC/GAPDH/TPI1/ENO2/LDHA/PFKL/ALDOA/HKDC1/HK2/DDIT4/PGAM1/ZBTB7A	19
GO:0017158	BP	GO:0017158	regulation of calcium ion-dependent exocytosis	12/1115	39/18888	0.307692	5.21228	6.59544	1.49135e-06	0.000355281	0.000310401	BAIAP3/SYT7/SYT17/RAB3A/STX1A/GNAI2/SYT5/SYT8/KCNB1/CDK5R2/SYT12/ZP3	12
GO:0009134	BP	GO:0009134	nucleoside diphosphate catabolic process	20/1115	102/18888	0.196078	3.32155	5.88843	1.80044e-06	0.000399445	0.000348986	MLXIPL/ENTPD2/PFKP/ENO1/PGM1/PGK1/GPI/PRKAG2/ALDOC/GAPDH/TPI1/ENO2/LDHA/PFKL/ALDOA/HKDC1/HK2/DDIT4/PGAM1/ZBTB7A	20
GO:0009185	BP	GO:0009185	ribonucleoside diphosphate metabolic process	22/1115	120/18888	0.183333	3.10565	5.79571	1.82917e-06	0.000399445	0.000348986	MLXIPL/ENTPD2/PFKP/ENO1/PGM1/PGK1/GPI/PRKAG2/ALDOC/GAPDH/TPI1/ENO2/LDHA/PFKL/ALDOA/HKDC1/HK2/AK4/DDIT4/PGAM1/ZBTB7A/CARD11	22
GO:0017157	BP	GO:0017157	regulation of exocytosis	29/1115	188/18888	0.154255	2.61307	5.56737	1.91008e-06	0.000400429	0.000349846	BAIAP3/SYT7/IL4R/CEACAM1/UNC13D/SMPD3/SYT17/RAB3A/STX1A/GNAI2/CSPG5/RAC2/SYT5/SYT8/WNT7A/KCNB1/ITGB2/CD300A/RAB26/LGALS9/CPLX1/PTAFR/CDK5R2/RAB33B/SYT12/SEPTIN1/PRKN/ZP3/S100A10	29
GO:0019364	BP	GO:0019364	pyridine nucleotide catabolic process	19/1115	94/18888	0.202128	3.42402	5.90106	2.01256e-06	0.000405686	0.000354439	MLXIPL/PFKP/ENO1/PGM1/PGK1/GPI/PRKAG2/ALDOC/GAPDH/TPI1/ENO2/LDHA/PFKL/ALDOA/HKDC1/HK2/DDIT4/PGAM1/ZBTB7A	19
GO:0062012	BP	GO:0062012	regulation of small molecule metabolic process	42/1115	331/18888	0.126888	2.14948	5.28443	2.40209e-06	0.000466273	0.000407373	MLXIPL/SNAI2/ATP2B4/PDK3/RORA/ENO1/CEACAM1/SEC14L2/TSPO/TRIB3/BCKDK/CAV1/PRKAG2/PPARD/INSIG2/BMP2/NR1D1/SESN2/NR1H2/PPARG/IGFBP4/IGFBP3/ADM/PDK1/SLC45A3/CDA/TFF3/FGF19/WNT4/STARD4/GPER1/MIDN/DDIT4/PTAFR/PGAM1/C1QTNF1/ERFE/ZBTB7A/PRKN/INSIG1/MIR210/PPP1R3G	42
GO:1903305	BP	GO:1903305	regulation of regulated secretory pathway	22/1115	125/18888	0.176	2.98142	5.56698	3.69512e-06	0.000619784	0.000541492	BAIAP3/SYT7/IL4R/CEACAM1/UNC13D/SYT17/RAB3A/STX1A/GNAI2/CSPG5/RAC2/SYT5/SYT8/WNT7A/KCNB1/ITGB2/CD300A/LGALS9/PTAFR/CDK5R2/SYT12/ZP3	22
GO:0071456	BP	GO:0071456	cellular response to hypoxia	25/1115	154/18888	0.162338	2.74999	5.46158	3.78422e-06	0.000619784	0.000541492	PDK3/RORA/ENO1/HMOX1/PGK1/RGCC/NDRG1/BNIP3L/TGFB1/NOP53/PPARD/VEGFA/FAM162A/EGLN3/PPARG/HILPDA/NOL3/ADAM8/PDK1/STC1/AK4/ERO1A/MDM4/MIR210/MALAT1	25
GO:0009132	BP	GO:0009132	nucleoside diphosphate metabolic process	22/1115	127/18888	0.173228	2.93447	5.47867	4.83681e-06	0.000768174	0.000671137	MLXIPL/ENTPD2/PFKP/ENO1/PGM1/PGK1/GPI/PRKAG2/ALDOC/GAPDH/TPI1/ENO2/LDHA/PFKL/ALDOA/HKDC1/HK2/AK4/DDIT4/PGAM1/ZBTB7A/CARD11	22
GO:0043547	BP	GO:0043547	positive regulation of GTPase activity	32/1115	230/18888	0.13913	2.35686	5.18566	5.5657e-06	0.000857936	0.00074956	RTN4R/NGEF/TBC1D25/RGS11/RAP1GAP/WNT11/TBC1D2/TBC1D10A/SH3BP1/CD40/TBC1D17/CAV2/RALGPS2/BCAR3/ARHGAP29/RALGDS/ARHGAP45/RGS7/S100A10/TGM2/RGL3/TBC1D3G/TBC1D3K/TBC1D3H/TBC1D3D/TBC1D3L/TBC1D3/TBC1D3B/TBC1D3I/TBC1D3F/TBC1D3C/TBC1D3E	32
GO:0043087	BP	GO:0043087	regulation of GTPase activity	38/1115	298/18888	0.127517	2.16012	5.05605	6.37866e-06	0.000955158	0.000834501	RTN4R/NGEF/TBC1D25/RGS11/PLXNA2/RAP1GAP/GPR137B/WNT11/TBC1D2/TBC1D10A/SH3BP1/CD40/TBC1D17/CAV2/RALGPS2/BCAR3/ARHGAP29/PROM2/RALGDS/GPSM1/ALS2CL/ARHGAP45/RGS7/S100A10/PLXNB3/TGM2/RGL3/TBC1D3G/TBC1D3K/TBC1D3H/TBC1D3D/TBC1D3L/TBC1D3/TBC1D3B/TBC1D3I/TBC1D3F/TBC1D3C/TBC1D3E	38
GO:0007162	BP	GO:0007162	negative regulation of cell adhesion	39/1115	310/18888	0.125806	2.13115	5.02968	6.69432e-06	0.000974581	0.000851471	SNAI2/ARHGAP6/PLXNA2/PAG1/IL4R/CEACAM1/FXYD5/RGCC/TGFB1/VSIR/MDK/VEGFA/IRF1/BMP2/ASS1/KLF4/PHLDB2/CDKN2A/CCL28/FZD7/TNFRSF14/DMTN/ZBTB7B/IHH/PRKCD/MAPK7/CD300A/LGALS9/CEBPB/RND1/C1QTNF1/MYADM/CLDN7/ZNF703/SOCS1/MUC1/PLXNB3/SIPA1/ARHGDIG	39
GO:0036294	BP	GO:0036294	cellular response to decreased oxygen levels	25/1115	161/18888	0.15528	2.63042	5.20376	8.50242e-06	0.00120436	0.00105222	PDK3/RORA/ENO1/HMOX1/PGK1/RGCC/NDRG1/BNIP3L/TGFB1/NOP53/PPARD/VEGFA/FAM162A/EGLN3/PPARG/HILPDA/NOL3/ADAM8/PDK1/STC1/AK4/ERO1A/MDM4/MIR210/MALAT1	25
GO:0045444	BP	GO:0045444	fat cell differentiation	33/1115	248/18888	0.133065	2.2541	4.97936	1.04481e-05	0.00140407	0.0012267	ALOX5/SNAI2/RORA/IL11/PNPLA3/TRIB3/TGFB1/PPARD/BMP2/NR1D1/PPARG/KLF4/PIM1/JDP2/TGFB1I1/PLAC8/TLCD3B/ZFP36L2/ZBTB7B/SH2B2/GPER1/AXIN2/ADRB2/CEBPB/DDIT3/CCDC85B/METRNL/ZBTB7A/SOCS1/INSIG1/LAMB3/ERO1A/MB	33
GO:0001667	BP	GO:0001667	ameboidal-type cell migration	54/1115	498/18888	0.108434	1.83686	4.74039	1.16675e-05	0.00152873	0.00133562	PRSS3/SEMA3B/SNAI2/ATP2B4/SCARB1/CEACAM1/WNT11/EFNB1/RFFL/TGFB2/SEMA4G/SH3BP1/HMOX1/PDGFB/CD40/RGCC/GPI/PRKD2/TGFB1/HSPB1/PDLIM1/HDAC5/PPARD/VEGFA/HYAL1/NRP2/PTK2B/RRAS/PPARG/ITGB4/RAB25/ETS1/P2RX4/PRR5L/KLF4/FGFBP1/SEMA7A/ANXA3/ITGB7/PML/PTPRR/WNT7A/WASF2/DMTN/STC1/S100P/EFNA1/PIK3CD/PLEKHG5/JUP/SEMA4B/CIB1/KRT16/MIR210	54
GO:0032869	BP	GO:0032869	cellular response to insulin stimulus	29/1115	206/18888	0.140777	2.38474	5.0053	1.19964e-05	0.0015335	0.00133978	CEACAM1/PNPLA3/TRIB3/MAPK3/CAV2/GRB10/HDAC5/GNAI2/CTSD/DNAI1/INSIG2/SLC27A1/PPARG/LPIN3/LPIN1/BCAR3/AHSG/IGFBP1/ZBTB7B/SHC1/SH2B2/PRKCD/PCSK9/RELA/AP3S1/ERFE/SOCS3/SOCS1/INSIG1	29
GO:0009154	BP	GO:0009154	purine ribonucleotide catabolic process	22/1115	135/18888	0.162963	2.76058	5.14192	1.33335e-05	0.00166383	0.00145365	MLXIPL/PFKP/ENO1/PGM1/PGK1/GPI/PRKAG2/ALDOC/GAPDH/TPI1/ENO2/VNN1/AMPD3/LDHA/PFKL/ALDOA/HKDC1/HK2/PDE9A/DDIT4/PGAM1/ZBTB7A	22
GO:0071453	BP	GO:0071453	cellular response to oxygen levels	26/1115	177/18888	0.146893	2.48835	4.98289	1.56545e-05	0.00182323	0.00159292	PDK3/RORA/ENO1/HMOX1/PGK1/RGCC/NDRG1/BNIP3L/TGFB1/NOP53/CAV1/PPARD/VEGFA/FAM162A/EGLN3/PPARG/HILPDA/NOL3/ADAM8/PDK1/STC1/AK4/ERO1A/MDM4/MIR210/MALAT1	26
GO:0046365	BP	GO:0046365	monosaccharide catabolic process	12/1115	48/18888	0.25	4.23498	5.62069	1.62147e-05	0.00184741	0.00161404	PFKP/ENO1/PGK1/DHDH/TPI1/ENO2/GALE/PFKL/HK2/PGAM1/FUT2/MIR210	12
GO:0016052	BP	GO:0016052	carbohydrate catabolic process	24/1115	158/18888	0.151899	2.57315	4.97357	1.8651e-05	0.00207978	0.00181706	MLXIPL/PFKP/ENO1/PGM1/PGK1/DHDH/GPI/PRKAG2/ALDOC/GAPDH/TPI1/ENO2/CTBS/GALE/LDHA/PFKL/ALDOA/HKDC1/HK2/DDIT4/PGAM1/FUT2/ZBTB7A/MIR210	24
GO:0006887	BP	GO:0006887	exocytosis	41/1115	348/18888	0.117816	1.99579	4.69616	1.94139e-05	0.00211976	0.00185199	BAIAP3/SYT7/IL4R/CEACAM1/UNC13D/STX1B/SMPD3/SYT17/RAB3A/STX1A/GNAI2/CSPG5/SYNGR3/RAC2/SYT5/RAB25/STX11/RAB11FIP5/ANXA3/SYTL1/NKD2/SYT8/WNT7A/KCNB1/ITGB2/SYTL3/CD300A/RAB26/LGALS9/CPLX1/PTAFR/CDK5R2/PIK3CD/RAB33B/SYT12/BRSK2/SEPTIN1/PRKN/ZP3/S100A10/SRCIN1	41
GO:0090630	BP	GO:0090630	activation of GTPase activity	18/1115	100/18888	0.18	3.04918	5.14611	2.01436e-05	0.00215455	0.00188238	NGEF/TBC1D25/TBC1D2/TBC1D10A/TBC1D17/ARHGAP29/ARHGAP45/TBC1D3G/TBC1D3K/TBC1D3H/TBC1D3D/TBC1D3L/TBC1D3/TBC1D3B/TBC1D3I/TBC1D3F/TBC1D3C/TBC1D3E	18
GO:1901342	BP	GO:1901342	regulation of vasculature development	42/1115	362/18888	0.116022	1.9654	4.64527	2.23273e-05	0.00234034	0.00204471	ALOX5/FOXC1/ATP2B4/CEACAM1/TGFB2/HMOX1/CD40/PGK1/RGCC/PRKD2/TGFB1/HSPB1/MDK/VEGFA/HYAL1/F3/PTK2B/ADGRB2/RRAS/KLF2/ADM2/PPARG/BTG1/ETS1/KLF4/NIBAN2/ANXA3/PML/ECM1/EFNA3/ADM/HK2/WNT4/TLR3/MAPK7/EFNA1/CXCL8/PIK3CD/RELA/VEGFB/JUP/MIR210	42
GO:0018108	BP	GO:0018108	peptidyl-tyrosine phosphorylation	34/1115	269/18888	0.126394	2.1411	4.7213	2.31979e-05	0.00238392	0.00208278	CLK1/GPRC5A/TNK2/LTK/PPP2R5B/IL11/PDGFB/CD40/PTK6/MAPK3/EHD4/TGFB1/CAV1/BST1/VEGFA/PTK2B/SRMS/CBLC/CTF1/TNFRSF14/DMTN/ZFYVE28/ITGB2/PRKCD/IL15/IL31RA/CD300A/EFNA1/CLCF1/TMEM102/LCK/SOCS3/SOCS1/SRCIN1	34
GO:0043086	BP	GO:0043086	negative regulation of catalytic activity	49/1115	449/18888	0.109131	1.84868	4.55864	2.48195e-05	0.00246735	0.00215567	PLAUR/GPRC5A/TIMP2/ATP2B4/CEACAM1/PPP1R15A/IGBP1/RFFL/PTK6/TRIB3/PYCARD/CAV1/HSPB1/PRKAG2/GAPDH/VEGFA/GNAI2/CDKN1A/BMP2/CDKN2D/CDKN1C/PPP1R1B/PPARG/LAMTOR5/TMBIM1/KLF4/NOL3/CBLC/ECM1/AHSG/CDKN2A/EIF4A2/ZFYVE28/CSTB/GPSM1/CAMK2N1/PRKCD/DUSP7/MAPK7/MIDN/CD300A/SERPINB9/TRIB1/SIAH2/PRKN/MAPT/PLXNB3/MIR210/SRCIN1	49
GO:0045055	BP	GO:0045055	regulated exocytosis	30/1115	225/18888	0.133333	2.25865	4.75714	2.49512e-05	0.00246735	0.00215567	BAIAP3/SYT7/IL4R/CEACAM1/UNC13D/STX1B/SYT17/RAB3A/STX1A/GNAI2/CSPG5/SYNGR3/RAC2/SYT5/STX11/RAB11FIP5/ANXA3/SYT8/WNT7A/KCNB1/ITGB2/CD300A/RAB26/LGALS9/CPLX1/PTAFR/CDK5R2/PIK3CD/SYT12/ZP3	30
GO:0006109	BP	GO:0006109	regulation of carbohydrate metabolic process	26/1115	182/18888	0.142857	2.41999	4.82134	2.57323e-05	0.00248993	0.0021754	MLXIPL/PDK3/RORA/PDGFB/SMPD3/BCKDK/TGFB1/PRKAG2/SESN2/IGFBP4/IGFBP3/PDK1/SLC45A3/TFF3/GPER1/MIDN/DDIT4/PTAFR/PGAM1/C1QTNF1/ERFE/ZBTB7A/PHLDA2/PRKN/MIR210/PPP1R3G	26
GO:0007264	BP	GO:0007264	small GTPase-mediated signal transduction	53/1115	500/18888	0.106	1.79563	4.51614	2.62977e-05	0.00248993	0.0021754	DEF6/ARHGAP31/RIPOR1/RTN4R/ARHGAP6/TNK2/NGEF/RAP1GAP/TGFB2/CYTH4/SH3BP1/DOK5/RHOV/DENND3/RALGPS2/RRAGC/CDKN1A/SH2D3A/RRAS/PLEKHG3/RAC2/CGNL1/EPS8L1/BCAR3/ARHGAP29/FAM13A/RHOF/CDKN2A/OBSCN/RHOC/RASA2/WASF2/RALGDS/SH2B2/RRAD/CDC42EP5/FNTA/RAC3/GABARAP/PLEKHG5/KNDC1/RAB33B/RND1/EPS8L2/GPR35/ARHGAP45/SIAH2/RASA3/EPS8L3/TGM2/RGL3/SIPA1/ARHGDIG	53
GO:0009261	BP	GO:0009261	ribonucleotide catabolic process	22/1115	141/18888	0.156028	2.64311	4.9051	2.68516e-05	0.00248993	0.0021754	MLXIPL/PFKP/ENO1/PGM1/PGK1/GPI/PRKAG2/ALDOC/GAPDH/TPI1/ENO2/VNN1/AMPD3/LDHA/PFKL/ALDOA/HKDC1/HK2/PDE9A/DDIT4/PGAM1/ZBTB7A	22
GO:0018212	BP	GO:0018212	peptidyl-tyrosine modification	34/1115	271/18888	0.125461	2.1253	4.67345	2.70799e-05	0.00248993	0.0021754	CLK1/GPRC5A/TNK2/LTK/PPP2R5B/IL11/PDGFB/CD40/PTK6/MAPK3/EHD4/TGFB1/CAV1/BST1/VEGFA/PTK2B/SRMS/CBLC/CTF1/TNFRSF14/DMTN/ZFYVE28/ITGB2/PRKCD/IL15/IL31RA/CD300A/EFNA1/CLCF1/TMEM102/LCK/SOCS3/SOCS1/SRCIN1	34
GO:0001933	BP	GO:0001933	negative regulation of protein phosphorylation	36/1115	296/18888	0.121622	2.06026	4.60504	3.12327e-05	0.00277442	0.00242395	MLXIPL/GPRC5A/CEACAM1/PTK6/TRIB3/PYCARD/TGFB1/FKBP8/CAV1/HSPB1/PRKAG2/DKK1/CDKN1A/BMP2/CDKN1C/PPARG/PRR5L/CBLC/CTDSP1/IGFBP3/CDKN2A/DMTN/ZFYVE28/CAMK2N1/PRKCD/DUSP7/PIP5KL1/CD300A/TRIB1/MYADM/KIRREL1/SOCS3/CIB1/SOCS1/PRKN/SRCIN1	36
GO:0019320	BP	GO:0019320	hexose catabolic process	11/1115	44/18888	0.25	4.23498	5.38083	3.64558e-05	0.0031645	0.00276476	PFKP/ENO1/PGK1/TPI1/ENO2/GALE/PFKL/HK2/PGAM1/FUT2/MIR210	11
GO:0006195	BP	GO:0006195	purine nucleotide catabolic process	22/1115	144/18888	0.152778	2.58804	4.79127	3.74355e-05	0.0031645	0.00276476	MLXIPL/PFKP/ENO1/PGM1/PGK1/GPI/PRKAG2/ALDOC/GAPDH/TPI1/ENO2/VNN1/AMPD3/LDHA/PFKL/ALDOA/HKDC1/HK2/PDE9A/DDIT4/PGAM1/ZBTB7A	22
GO:0010565	BP	GO:0010565	regulation of cellular ketone metabolic process	22/1115	144/18888	0.152778	2.58804	4.79127	3.74355e-05	0.0031645	0.00276476	MLXIPL/ATP2B4/PDK3/CEACAM1/TRIB3/BCKDK/CAV1/PRKAG2/PPARD/INSIG2/BMP2/NR1D1/NR1H2/PPARG/ADM/PDK1/SLC45A3/FGF19/WNT4/STARD4/ERFE/INSIG1	22
GO:0045862	BP	GO:0045862	positive regulation of proteolysis	39/1115	336/18888	0.116071	1.96624	4.47608	4.28899e-05	0.00355417	0.0031052	PRSS22/ENO1/TBC1D10A/TRIB3/PYCARD/BBC3/NOP53/CAV1/VSIR/FAM162A/F3/CTSD/PTK2B/EGLN3/F12/PPARG/DNAJB2/TGFB1I1/EFNA3/NKD2/ADAM8/GPER1/CLDN3/AXIN2/LGALS9/EFNA1/GABARAP/SOX7/TRIB1/SNX33/LCK/PRKN/MAPT/CLDN4/S100A10/HSPA1B/HSPA1A/PSENEN/CSNK1E	39
GO:1903131	BP	GO:1903131	mononuclear cell differentiation	51/1115	484/18888	0.105372	1.78499	4.38197	4.34015e-05	0.00355417	0.0031052	PRDM1/BCL3/RORA/JMJD6/TPD52/IL4R/IL11/LGALS1/TGFB1/CD79A/VSIR/HDAC5/MDK/VNN1/VEGFA/ITGB6/PTK2B/INHA/RUNX2/IRF1/TNFSF9/DNAJB9/ZBTB46/PPARG/LRRC8A/IL2RG/ADAM8/ZFP36L2/FZD7/ZBTB7B/WNT4/FZD5/IHH/IL15/IL31RA/NFIL3/AXL/BATF2/LGALS9/PIK3CD/CEBPB/CLCF1/SOX12/ZBTB7A/LCK/SOCS3/JAG2/SOCS1/IRF7/CARD11/TOX	51
GO:0045598	BP	GO:0045598	regulation of fat cell differentiation	22/1115	146/18888	0.150685	2.55259	4.71698	4.643e-05	0.00368697	0.00322122	ALOX5/SNAI2/RORA/TRIB3/TGFB1/PPARD/BMP2/NR1D1/PPARG/PIM1/JDP2/TGFB1I1/TLCD3B/ZFP36L2/ZBTB7B/GPER1/AXIN2/CEBPB/DDIT3/CCDC85B/METRNL/INSIG1	22
GO:0010594	BP	GO:0010594	regulation of endothelial cell migration	30/1115	234/18888	0.128205	2.17178	4.5176	5.26626e-05	0.00411948	0.0035991	ATP2B4/SCARB1/CEACAM1/SH3BP1/HMOX1/PDGFB/CD40/RGCC/GPI/PRKD2/TGFB1/HSPB1/HDAC5/VEGFA/NRP2/PTK2B/RRAS/PPARG/ETS1/P2RX4/KLF4/FGFBP1/ANXA3/WNT7A/STC1/EFNA1/PIK3CD/JUP/CIB1/MIR210	30
GO:0052547	BP	GO:0052547	regulation of peptidase activity	36/1115	304/18888	0.118421	2.00604	4.42917	5.49514e-05	0.00420963	0.00367786	PRSS22/PLAUR/TIMP2/IGBP1/RFFL/TBC1D10A/PYCARD/BBC3/CAV1/VSIR/GAPDH/VEGFA/FAM162A/F3/CTSD/CDKN2D/EGLN3/PPARG/LAMTOR5/KLF4/NOL3/ECM1/EFNA3/AHSG/CSTB/GPER1/CLDN3/LGALS9/EFNA1/SERPINB9/SOX7/SIAH2/LCK/MAPT/CLDN4/PSENEN	36
GO:0032868	BP	GO:0032868	response to insulin	33/1115	269/18888	0.122677	2.07813	4.46075	5.54216e-05	0.00420963	0.00367786	CEACAM1/PNPLA3/TRIB3/MAPK3/CAV2/GRB10/HDAC5/GNAI2/SLC2A1/CTSD/DNAI1/INSIG2/SLC27A1/SESN2/PPARG/LPIN3/LPIN1/BCAR3/MEAK7/AHSG/IGFBP1/ADM/ZBTB7B/SHC1/SH2B2/PRKCD/PCSK9/RELA/AP3S1/ERFE/SOCS3/SOCS1/INSIG1	33
GO:0031400	BP	GO:0031400	negative regulation of protein modification process	46/1115	426/18888	0.107981	1.82919	4.3357	5.64157e-05	0.00422393	0.00369035	MLXIPL/GPRC5A/ATP2B4/FRY/CEACAM1/PPP1R15A/TSPO/PTK6/TRIB3/PYCARD/TGFB1/FKBP8/CAV1/HSPB1/PRKAG2/DKK1/CDKN1A/BMP2/CDKN1C/PPP1R1B/PPARG/PRR5L/CBLC/CTDSP1/IGFBP3/CDKN2A/DMTN/ZFYVE28/CAMK2N1/PRKCD/DUSP7/PIP5KL1/CD300A/RELA/TRIB1/MYADM/KIRREL1/SOCS3/CIB1/SOCS1/PRKN/MAPT/DCUN1D3/HSPA1B/HSPA1A/SRCIN1	46
GO:0045765	BP	GO:0045765	regulation of angiogenesis	40/1115	353/18888	0.113314	1.91954	4.36816	5.90695e-05	0.00435798	0.00380747	ALOX5/FOXC1/ATP2B4/CEACAM1/TGFB2/HMOX1/CD40/PGK1/RGCC/PRKD2/HSPB1/MDK/VEGFA/HYAL1/F3/PTK2B/ADGRB2/RRAS/KLF2/ADM2/PPARG/BTG1/ETS1/KLF4/NIBAN2/ANXA3/PML/ECM1/EFNA3/ADM/HK2/TLR3/MAPK7/EFNA1/CXCL8/PIK3CD/RELA/VEGFB/JUP/MIR210	40
GO:0045926	BP	GO:0045926	negative regulation of growth	31/1115	247/18888	0.125506	2.12606	4.46185	5.98692e-05	0.00435798	0.00380747	SEMA3B/RTN4R/ENO1/WNT11/TGFB2/SEMA4G/PTK6/TGFB1/HYAL1/CDKN1A/CDKN2D/SESN2/BTG1/DNAJB2/TMPRSS4/SEMA7A/PML/OSGIN1/PLAC8/CDKN2A/CDA/ADRB2/CCDC85B/SEMA4B/MT1X/DCUN1D3/MT1F/HSPA1B/HSPA1A/MT1A/SIPA1	31
GO:0050730	BP	GO:0050730	regulation of peptidyl-tyrosine phosphorylation	29/1115	225/18888	0.128889	2.18337	4.47258	6.32793e-05	0.00450169	0.00393303	GPRC5A/TNK2/PPP2R5B/IL11/PDGFB/CD40/PTK6/EHD4/TGFB1/CAV1/BST1/VEGFA/PTK2B/CBLC/CTF1/TNFRSF14/DMTN/ZFYVE28/ITGB2/PRKCD/IL15/IL31RA/CD300A/EFNA1/CLCF1/TMEM102/SOCS3/SOCS1/SRCIN1	29
GO:0072523	BP	GO:0072523	purine-containing compound catabolic process	22/1115	149/18888	0.147651	2.50119	4.60782	6.35614e-05	0.00450169	0.00393303	MLXIPL/PFKP/ENO1/PGM1/PGK1/GPI/PRKAG2/ALDOC/GAPDH/TPI1/ENO2/VNN1/AMPD3/LDHA/PFKL/ALDOA/HKDC1/HK2/PDE9A/DDIT4/PGAM1/ZBTB7A	22
GO:0007015	BP	GO:0007015	actin filament organization	49/1115	467/18888	0.104925	1.77742	4.26085	6.7761e-05	0.00473122	0.00413357	BAIAP2L1/USH1C/TMSB10/CAPG/ARHGAP6/FSCN1/DNM2/WNT11/MYO15A/SH3BP1/RGCC/PYCARD/RHOV/TLE6/PDLIM1/DBN1/PTK2B/VASP/RAC2/CGNL1/RHPN2/VILL/RHOF/PHLDB2/ALDOA/RHOC/WASF2/CATIP/TAGLN2/DMTN/ZYX/WNT4/PRKCD/SHROOM1/CDC42EP5/RAC3/RND1/MYADM/KIRREL1/PRKN/ESPN/S100A10/SPIRE2/SH3D21/ANG/ARPC1A/NAA80/TWF2/MARCKS	49
GO:0050732	BP	GO:0050732	negative regulation of peptidyl-tyrosine phosphorylation	11/1115	47/18888	0.234043	3.96466	5.09695	7.03403e-05	0.00473122	0.00413357	GPRC5A/PTK6/CAV1/CBLC/DMTN/ZFYVE28/PRKCD/CD300A/SOCS3/SOCS1/SRCIN1	11
GO:0001890	BP	GO:0001890	placenta development	22/1115	150/18888	0.146667	2.48452	4.57203	7.04132e-05	0.00473122	0.00413357	PRDM1/HSD17B2/PDGFB/PPARD/MDFI/TFEB/CDKN1C/PPARG/ADAM19/ETNK2/ADM/STC1/TPPP3/FZD5/CDX2/CEBPB/PHLDA2/SOCS3/EPOR/WNT7B/GJB3/ANG	22
GO:0043542	BP	GO:0043542	endothelial cell migration	34/1115	286/18888	0.118881	2.01384	4.32722	8.10286e-05	0.00537558	0.00469653	PRSS3/SNAI2/ATP2B4/SCARB1/CEACAM1/SH3BP1/HMOX1/PDGFB/CD40/RGCC/GPI/PRKD2/TGFB1/HSPB1/HDAC5/VEGFA/NRP2/PTK2B/RRAS/PPARG/ETS1/P2RX4/KLF4/FGFBP1/ANXA3/WNT7A/STC1/S100P/EFNA1/PIK3CD/PLEKHG5/JUP/CIB1/MIR210	34
GO:0010595	BP	GO:0010595	positive regulation of endothelial cell migration	20/1115	131/18888	0.152672	2.58625	4.56313	8.39133e-05	0.00549737	0.00480293	SCARB1/HMOX1/PDGFB/CD40/GPI/PRKD2/TGFB1/HSPB1/VEGFA/NRP2/PTK2B/RRAS/ETS1/P2RX4/FGFBP1/ANXA3/WNT7A/PIK3CD/CIB1/MIR210	20
GO:0045785	BP	GO:0045785	positive regulation of cell adhesion	50/1115	485/18888	0.103093	1.74638	4.17087	8.93827e-05	0.00571603	0.00499397	PLAUR/ALOX5/IL4R/EFNB1/UNC13D/TGFB2/LGALS1/PDGFB/PYCARD/PRKD2/CAV1/VSIR/MDK/VNN1/VEGFA/HYAL1/CSPG5/PTK2B/TNFSF9/RRAS/FCHO1/ETS1/ADAM19/IL2RG/ADAM8/CCL28/TNFRSF14/ITGB2/ZBTB7B/WNT4/IHH/IL15/LGALS9/PTAFR/PLEKHA2/RAC3/FUT3/RELA/JUP/SOX12/MYADM/TMEM102/LCK/CIB1/SOCS1/ZP3/CD55/S100A10/CARD11/TGM2	50
GO:0051017	BP	GO:0051017	actin filament bundle assembly	23/1115	163/18888	0.141104	2.39029	4.46507	8.94323e-05	0.00571603	0.00499397	BAIAP2L1/USH1C/ARHGAP6/FSCN1/DNM2/WNT11/RGCC/PDLIM1/PTK2B/CGNL1/RHPN2/PHLDB2/RHOC/WASF2/DMTN/ZYX/WNT4/SHROOM1/PRKN/ESPN/S100A10/SPIRE2/MARCKS	23
GO:0070059	BP	GO:0070059	intrinsic apoptotic signaling pathway in response to endoplasmic reticulum stress	13/1115	65/18888	0.2	3.38798	4.83039	9.14956e-05	0.00577745	0.00504763	PPP1R15A/TRIB3/BBC3/PML/RNF183/CEBPB/BRSK2/DDIT3/GRINA/PRKN/CASP4/ERO1A/HSPA1A	13
GO:0002685	BP	GO:0002685	regulation of leukocyte migration	29/1115	230/18888	0.126087	2.1359	4.34121	9.41012e-05	0.00587125	0.00512958	CD99/ICAM1/DDT/HMOX1/MAPK3/SMPD3/PYCARD/BST1/MDK/VEGFA/PTK2B/RAC2/P2RX4/ECM1/ADAM8/CCL28/TNFRSF14/NBL1/CD300A/LGALS9/PTAFR/CXCL8/RAC3/VEGFB/TMEM102/ZP3/S100A14/GPSM3/MMP28	29
GO:0017156	BP	GO:0017156	calcium-ion regulated exocytosis	13/1115	66/18888	0.19697	3.33665	4.7629	0.000107859	0.00665044	0.00581034	BAIAP3/SYT7/STX1B/SYT17/RAB3A/STX1A/GNAI2/SYT5/SYT8/KCNB1/CDK5R2/SYT12/ZP3	13
GO:1901292	BP	GO:1901292	nucleoside phosphate catabolic process	24/1115	176/18888	0.136364	2.30999	4.37323	0.00010963	0.00668106	0.0058371	MLXIPL/TYMP/ENTPD2/PFKP/ENO1/PGM1/PGK1/GPI/PRKAG2/ALDOC/GAPDH/TPI1/ENO2/VNN1/AMPD3/LDHA/PFKL/ALDOA/HKDC1/HK2/PDE9A/DDIT4/PGAM1/ZBTB7A	24
GO:1901653	BP	GO:1901653	cellular response to peptide	41/1115	376/18888	0.109043	1.84717	4.15601	0.000113255	0.00682264	0.00596079	CACNB1/CEACAM1/ICAM1/PNPLA3/TRIB3/MAPK3/SMPD3/CAV2/CAV1/GRB10/HDAC5/SCNN1A/GNAI2/CTSD/DNAI1/INSIG2/KLF2/SLC27A1/ASS1/PPARG/LPIN3/LPIN1/KLF4/BCAR3/AHSG/IGFBP1/ZBTB7B/SHC1/SH2B2/PRKCD/GPER1/PCSK9/ADRB2/RELA/AP3S1/ERFE/SOCS3/SOCS1/INSIG1/SLC30A10/CASP4	41
GO:0006935	BP	GO:0006935	chemotaxis	48/1115	466/18888	0.103004	1.74488	4.07804	0.000125302	0.00746259	0.0065199	PLAUR/SEMA3B/ALOX5/TYMP/TGFB2/SEMA4G/DDT/PDGFB/PLP2/MAPK3/PRKD2/TGFB1/HSPB1/BST1/MDK/VEGFA/ARTN/F3/NRP2/PTK2B/RAC2/LGR6/P2RX4/SEMA7A/CMTM3/ADAM8/CCL28/NBL1/ITGB2/CXCL3/CXCL1/PRKCD/DEFB1/LGALS9/PTAFR/CXCL8/RAC3/PIK3CD/PLEKHG5/VEGFB/TMEM102/SEMA4B/WNT7B/S100A14/PLXNB3/L1CAM/GPSM3/MMP28	48
GO:0009166	BP	GO:0009166	nucleotide catabolic process	23/1115	167/18888	0.137725	2.33304	4.33387	0.000129924	0.00756593	0.00661019	MLXIPL/TYMP/PFKP/ENO1/PGM1/PGK1/GPI/PRKAG2/ALDOC/GAPDH/TPI1/ENO2/VNN1/AMPD3/LDHA/PFKL/ALDOA/HKDC1/HK2/PDE9A/DDIT4/PGAM1/ZBTB7A	23
GO:0061572	BP	GO:0061572	actin filament bundle organization	23/1115	167/18888	0.137725	2.33304	4.33387	0.000129924	0.00756593	0.00661019	BAIAP2L1/USH1C/ARHGAP6/FSCN1/DNM2/WNT11/RGCC/PDLIM1/PTK2B/CGNL1/RHPN2/PHLDB2/RHOC/WASF2/DMTN/ZYX/WNT4/SHROOM1/PRKN/ESPN/S100A10/SPIRE2/MARCKS	23
GO:0042330	BP	GO:0042330	taxis	48/1115	468/18888	0.102564	1.73743	4.04609	0.000138799	0.00799389	0.00698409	PLAUR/SEMA3B/ALOX5/TYMP/TGFB2/SEMA4G/DDT/PDGFB/PLP2/MAPK3/PRKD2/TGFB1/HSPB1/BST1/MDK/VEGFA/ARTN/F3/NRP2/PTK2B/RAC2/LGR6/P2RX4/SEMA7A/CMTM3/ADAM8/CCL28/NBL1/ITGB2/CXCL3/CXCL1/PRKCD/DEFB1/LGALS9/PTAFR/CXCL8/RAC3/PIK3CD/PLEKHG5/VEGFB/TMEM102/SEMA4B/WNT7B/S100A14/PLXNB3/L1CAM/GPSM3/MMP28	48
GO:1904018	BP	GO:1904018	positive regulation of vasculature development	25/1115	190/18888	0.131579	2.22894	4.26429	0.000142079	0.00809385	0.00707142	HMOX1/CD40/PRKD2/TGFB1/HSPB1/MDK/VEGFA/HYAL1/F3/PTK2B/RRAS/ADM2/BTG1/ETS1/KLF4/ANXA3/ECM1/ADM/HK2/TLR3/CXCL8/PIK3CD/VEGFB/JUP/MIR210	25
GO:0022407	BP	GO:0022407	regulation of cell-cell adhesion	50/1115	496/18888	0.100806	1.70765	4.00023	0.000155238	0.00874844	0.00764332	PLAUR/ALOX5/PAG1/IL4R/CEACAM1/FXYD5/EFNB1/LGALS1/RGCC/PYCARD/TGFB1/CAV1/VSIR/MDK/VNN1/VEGFA/IRF1/TNFSF9/BMP2/FCHO1/ASS1/ETS1/ADAM19/KLF4/IL2RG/ADAM8/CCL28/TNFRSF14/ITGB2/ZBTB7B/WNT4/IHH/PRKCD/IL15/MAPK7/CD300A/LGALS9/PTAFR/FUT3/CEBPB/RELA/C1QTNF1/SOX12/MYADM/LCK/ZNF703/SOCS1/ZP3/CD55/CARD11	50
GO:1903307	BP	GO:1903307	positive regulation of regulated secretory pathway	10/1115	43/18888	0.232558	3.93951	4.83337	0.000158243	0.0088229	0.00770838	SYT7/IL4R/UNC13D/RAB3A/STX1A/KCNB1/ITGB2/PTAFR/CDK5R2/ZP3	10
GO:0022408	BP	GO:0022408	negative regulation of cell-cell adhesion	26/1115	203/18888	0.128079	2.16964	4.19656	0.000164481	0.00907416	0.0079279	PAG1/IL4R/CEACAM1/FXYD5/RGCC/TGFB1/VSIR/MDK/VEGFA/IRF1/BMP2/ASS1/KLF4/CCL28/TNFRSF14/ZBTB7B/IHH/PRKCD/MAPK7/CD300A/LGALS9/CEBPB/C1QTNF1/MYADM/ZNF703/SOCS1	26
GO:0072524	BP	GO:0072524	pyridine-containing compound metabolic process	23/1115	170/18888	0.135294	2.29187	4.23791	0.000170227	0.0092933	0.00811936	MLXIPL/PFKP/ENO1/PGM1/PGK1/QPRT/GPI/PRKAG2/ALDOC/GAPDH/TPI1/ENO2/LDHA/PARP16/PFKL/ALDOA/HKDC1/HK2/PDXK/DDIT4/PGAM1/PC/ZBTB7A	23
GO:0042180	BP	GO:0042180	cellular ketone metabolic process	28/1115	227/18888	0.123348	2.0895	4.13631	0.000179661	0.00965119	0.00843204	MLXIPL/ATP2B4/PDK3/DHRS9/CEACAM1/TRIB3/BCKDK/CAV1/PRKAG2/TPI1/PPARD/INSIG2/BMP2/NR1D1/PNKD/NR1H2/PPARG/ADM/PDK1/SLC45A3/FGF19/WNT4/STARD4/VKORC1/CYP4F11/ERFE/CYP4F12/INSIG1	28
GO:0010632	BP	GO:0010632	regulation of epithelial cell migration	34/1115	298/18888	0.114094	1.93274	4.06507	0.000180465	0.00965119	0.00843204	ATP2B4/SCARB1/CEACAM1/TGFB2/SH3BP1/HMOX1/PDGFB/CD40/RGCC/GPI/PRKD2/TGFB1/HSPB1/HDAC5/VEGFA/HYAL1/NRP2/PTK2B/RRAS/PPARG/RAB25/ETS1/P2RX4/KLF4/FGFBP1/ANXA3/PTPRR/WNT7A/STC1/EFNA1/PIK3CD/JUP/CIB1/MIR210	34
GO:0045185	BP	GO:0045185	maintenance of protein location	15/1115	88/18888	0.170455	2.88748	4.44513	0.00018278	0.00967628	0.00845395	TMSB10/SUN2/TSPO/NFKBIA/CAV1/MDFI/DBN1/INSIG2/PML/NFKBIE/NBL1/HK2/INSIG1/GET4/TWF2	15
GO:0033673	BP	GO:0033673	negative regulation of kinase activity	24/1115	182/18888	0.131868	2.23383	4.18929	0.000185018	0.00969681	0.0084719	GPRC5A/CEACAM1/PTK6/TRIB3/PYCARD/CAV1/HSPB1/PRKAG2/CDKN1A/BMP2/CDKN1C/PPARG/CBLC/CDKN2A/ZFYVE28/CAMK2N1/PRKCD/DUSP7/MIDN/CD300A/TRIB1/PRKN/MAPT/SRCIN1	24
GO:0045599	BP	GO:0045599	negative regulation of fat cell differentiation	12/1115	61/18888	0.196721	3.33244	4.57008	0.000199333	0.0103436	0.00903698	RORA/TRIB3/TGFB1/BMP2/JDP2/TGFB1I1/TLCD3B/ZFP36L2/GPER1/DDIT3/CCDC85B/INSIG1	12
GO:0016051	BP	GO:0016051	carbohydrate biosynthetic process	26/1115	206/18888	0.126214	2.13805	4.11359	0.00020859	0.0106349	0.00929144	ENO1/PGM1/PDGFB/PGK1/HAS3/SMPD3/GYS1/GPI/TGFB1/ALDOC/TPI1/ENO2/GBE1/NR1D1/SESN2/GPER1/PTAFR/FUT3/CHST11/PGAM1/PC/FUT2/ERFE/CHST15/PPP1R3G/B3GALT4	26
GO:0051235	BP	GO:0051235	maintenance of location	37/1115	337/18888	0.109792	1.85987	3.98936	0.000209004	0.0106349	0.00929144	LDAF1/TMSB10/SCARB1/FTL/SUN2/TSPO/NFKBIA/CAV1/PPARD/MDFI/DBN1/PLCH1/PTK2B/INSIG2/NR1H2/PPARG/HILPDA/PLCB2/PML/NOL3/NFKBIE/PLCH2/NBL1/HK2/STARD4/GPER1/ZFYVE1/FTH1/DDIT3/PNPLA2/LCK/INSIG1/NPSR1/RYR1/ERO1A/GET4/TWF2	37
GO:0010631	BP	GO:0010631	epithelial cell migration	40/1115	375/18888	0.106667	1.80692	3.9532	0.000217458	0.0109586	0.0095743	PRSS3/SNAI2/ATP2B4/SCARB1/CEACAM1/TGFB2/SH3BP1/HMOX1/PDGFB/CD40/RGCC/GPI/PRKD2/TGFB1/HSPB1/HDAC5/PPARD/VEGFA/HYAL1/NRP2/PTK2B/RRAS/PPARG/RAB25/ETS1/P2RX4/KLF4/FGFBP1/ANXA3/PTPRR/WNT7A/STC1/S100P/EFNA1/PIK3CD/PLEKHG5/JUP/CIB1/KRT16/MIR210	40
GO:0030099	BP	GO:0030099	myeloid cell differentiation	45/1115	439/18888	0.102506	1.73644	3.91039	0.000224533	0.0112074	0.00979164	SBNO2/JMJD6/GPR137B/CEACAM1/IL11/HSCB/NFKBIA/TGFB1/VEGFA/ITGB6/PTK2B/PRXL2A/INHA/BMP2/KLF2/RAC2/CDKN1C/ZBTB46/PPARG/TSPAN2/ETS1/PML/CDKN2B/TMEM178A/WASF2/DMTN/IL15/TLR3/IL31RA/BATF2/PIK3CD/CEBPB/RARG/TRIB1/ERFE/ZBTB7A/CIB1/SOCS1/IRF7/SIGLEC15/H4C11/MB/HSPA1B/HSPA1A/H4C12	45
GO:0038127	BP	GO:0038127	ERBB signaling pathway	19/1115	131/18888	0.145038	2.45693	4.19114	0.000248171	0.0121557	0.0106202	WDR54/PLAUR/GPRC5A/CEACAM1/PTK6/MAPK3/TGFB1/PTK2B/RHBDF2/BCAR3/GRB7/CBLC/FAM83A/PTPRR/ZFYVE28/SHC1/GPER1/NRG4/SLC30A10	19
GO:0090132	BP	GO:0090132	epithelium migration	40/1115	378/18888	0.10582	1.79258	3.89876	0.000256597	0.0124521	0.0108791	PRSS3/SNAI2/ATP2B4/SCARB1/CEACAM1/TGFB2/SH3BP1/HMOX1/PDGFB/CD40/RGCC/GPI/PRKD2/TGFB1/HSPB1/HDAC5/PPARD/VEGFA/HYAL1/NRP2/PTK2B/RRAS/PPARG/RAB25/ETS1/P2RX4/KLF4/FGFBP1/ANXA3/PTPRR/WNT7A/STC1/S100P/EFNA1/PIK3CD/PLEKHG5/JUP/CIB1/KRT16/MIR210	40
GO:0019362	BP	GO:0019362	pyridine nucleotide metabolic process	22/1115	164/18888	0.134146	2.27243	4.09915	0.000264057	0.0125811	0.0109918	MLXIPL/PFKP/ENO1/PGM1/PGK1/QPRT/GPI/PRKAG2/ALDOC/GAPDH/TPI1/ENO2/LDHA/PARP16/PFKL/ALDOA/HKDC1/HK2/DDIT4/PGAM1/PC/ZBTB7A	22
GO:0046496	BP	GO:0046496	nicotinamide nucleotide metabolic process	22/1115	164/18888	0.134146	2.27243	4.09915	0.000264057	0.0125811	0.0109918	MLXIPL/PFKP/ENO1/PGM1/PGK1/QPRT/GPI/PRKAG2/ALDOC/GAPDH/TPI1/ENO2/LDHA/PARP16/PFKL/ALDOA/HKDC1/HK2/DDIT4/PGAM1/PC/ZBTB7A	22
GO:0050673	BP	GO:0050673	epithelial cell proliferation	48/1115	482/18888	0.0995851	1.68696	3.82662	0.000276598	0.0130599	0.0114101	ALOX5/SNAI2/CDH3/SCARB1/RAP1GAP/CEACAM1/TGFB2/HMOX1/PDGFB/RGCC/FA2H/PRKD2/TGFB1/CAV2/CAV1/MDK/PPARD/VEGFA/HYAL1/KDM5B/F3/IRF6/NRP2/CDKN1A/RUNX2/NR1D1/KLK8/CDKN1C/PPARG/FGFBP1/IGFBP4/ECM1/OSR1/IGFBP3/CDKN2B/WNT7A/FZD7/IHH/PIK3CD/CEBPB/OVOL1/EGFL7/VEGFB/POLD4/FUT2/ZNF703/PLXNB3/ANG	48
GO:0045766	BP	GO:0045766	positive regulation of angiogenesis	24/1115	187/18888	0.128342	2.17411	4.04142	0.000279753	0.0130909	0.0114373	HMOX1/CD40/PRKD2/HSPB1/MDK/VEGFA/HYAL1/F3/PTK2B/RRAS/ADM2/BTG1/ETS1/KLF4/ANXA3/ECM1/ADM/HK2/TLR3/CXCL8/PIK3CD/VEGFB/JUP/MIR210	24
GO:0034976	BP	GO:0034976	response to endoplasmic reticulum stress	31/1115	269/18888	0.115242	1.95218	3.93964	0.000286108	0.0132698	0.0115936	ALOX5/PPP1R15A/TRIB3/BBC3/CAV1/FBXO2/FBXO6/DNAJB9/SESN2/NR1H2/DNAJB2/PARP16/PML/NGLY1/UBXN10/ANKZF1/RNF183/CXCL8/CEBPB/BRSK2/DDIT3/GRINA/BHLHA15/YOD1/PRKN/CASP4/ERO1A/RNF5/HSPA1A/GET4/MARCKS	31
GO:0046434	BP	GO:0046434	organophosphate catabolic process	28/1115	234/18888	0.119658	2.027	3.95941	0.000298834	0.0137385	0.012003	MLXIPL/TYMP/ENTPD2/PFKP/SCARB1/ENO1/PGM1/PGK1/SMPD3/GPI/PRKAG2/ALDOC/GAPDH/TPI1/ENO2/VNN1/GPCPD1/AMPD3/LDHA/PFKL/ALDOA/HKDC1/HK2/PDE9A/PRKCD/DDIT4/PGAM1/ZBTB7A	28
GO:0010634	BP	GO:0010634	positive regulation of epithelial cell migration	23/1115	177/18888	0.129944	2.20123	4.02164	0.000309944	0.0140712	0.0122937	SCARB1/TGFB2/HMOX1/PDGFB/CD40/GPI/PRKD2/TGFB1/HSPB1/VEGFA/HYAL1/NRP2/PTK2B/RRAS/RAB25/ETS1/P2RX4/FGFBP1/ANXA3/WNT7A/PIK3CD/CIB1/MIR210	23
GO:0050678	BP	GO:0050678	regulation of epithelial cell proliferation	42/1115	407/18888	0.103194	1.7481	3.82148	0.00031144	0.0140712	0.0122937	ALOX5/SNAI2/CDH3/RAP1GAP/CEACAM1/TGFB2/HMOX1/PDGFB/RGCC/FA2H/PRKD2/TGFB1/CAV2/CAV1/MDK/PPARD/VEGFA/HYAL1/KDM5B/F3/IRF6/NRP2/RUNX2/NR1D1/CDKN1C/PPARG/FGFBP1/ECM1/OSR1/CDKN2B/WNT7A/FZD7/IHH/PIK3CD/OVOL1/EGFL7/VEGFB/POLD4/FUT2/ZNF703/PLXNB3/ANG	42
GO:0071695	BP	GO:0071695	anatomical structure maturation	31/1115	271/18888	0.114391	1.93778	3.89464	0.000325865	0.0145971	0.0127532	BAIAP3/CDH3/TGFB2/VEGFA/PCSK4/PTK2B/CDKN1A/RUNX2/BMP2/KLF2/RAC2/CDKN1C/C1QL1/PPARG/SIX3/TBX6/KCNB1/FZD5/IHH/IL15/DEFB1/AXL/RAC3/CDK5R2/RND1/DDIT3/ZBTB7A/KCNE1/BHLHA15/RYR1/ANG	31
GO:0006644	BP	GO:0006644	phospholipid metabolic process	40/1115	383/18888	0.104439	1.76918	3.8091	0.000336028	0.0147994	0.0129299	MTMR11/OSBPL5/SH3YL1/SCARB1/CYP2W1/ITPKC/PDGFB/PNPLA3/ABHD4/SMPD3/ABCA2/MVK/CISH/PLCH1/GPCPD1/SLC27A1/NR1H2/PLAAT4/LPIN1/ITPKA/PLCB2/MBOAT2/ETNK2/PLCH2/PRKCD/PIP5KL1/MVD/PROCA1/PCSK9/AGPAT2/PIK3CD/LPCAT4/PLAAT3/DPM3/TMEM86B/CLN8/SOCS3/SOCS1/PLA2G2C/SLC44A4	40
GO:0090130	BP	GO:0090130	tissue migration	40/1115	383/18888	0.104439	1.76918	3.8091	0.000336028	0.0147994	0.0129299	PRSS3/SNAI2/ATP2B4/SCARB1/CEACAM1/TGFB2/SH3BP1/HMOX1/PDGFB/CD40/RGCC/GPI/PRKD2/TGFB1/HSPB1/HDAC5/PPARD/VEGFA/HYAL1/NRP2/PTK2B/RRAS/PPARG/RAB25/ETS1/P2RX4/KLF4/FGFBP1/ANXA3/PTPRR/WNT7A/STC1/S100P/EFNA1/PIK3CD/PLEKHG5/JUP/CIB1/KRT16/MIR210	40
GO:0030308	BP	GO:0030308	negative regulation of cell growth	24/1115	190/18888	0.126316	2.13978	3.95492	0.000355178	0.0153053	0.0133719	SEMA3B/RTN4R/ENO1/WNT11/TGFB2/SEMA4G/TGFB1/HYAL1/CDKN1A/CDKN2D/SESN2/BTG1/DNAJB2/SEMA7A/PML/OSGIN1/CDKN2A/CDA/CCDC85B/SEMA4B/DCUN1D3/HSPA1B/HSPA1A/SIPA1	24
GO:0051937	BP	GO:0051937	catecholamine transport	13/1115	74/18888	0.175676	2.97593	4.26565	0.000356277	0.0153053	0.0133719	SYT7/SYT17/STX1A/SYT5/SLC22A3/SYT8/KCNB1/SLC29A4/SYT12/SNCG/MAPK15/PRKN/TGM2	13
GO:0031589	BP	GO:0031589	cell-substrate adhesion	38/1115	359/18888	0.10585	1.79308	3.79995	0.000359849	0.0153331	0.0133962	ARHGAP6/COL17A1/UNC13D/PDGFB/MSLN/BST1/MDK/PPARD/VEGFA/CSPG5/ITGB6/PTK2B/LYPD3/RRAS/RAC2/ITGB4/TMEM8B/ITGB7/PHLDB2/CDKN2A/CCL28/FZD7/DMTN/ZYX/ITGB2/MSLNL/WNT4/AXL/EFNA1/PLEKHA2/RAC3/JUP/MYADM/CIB1/BCAM/S100A10/L1CAM/SRCIN1	38
GO:0015872	BP	GO:0015872	dopamine transport	11/1115	56/18888	0.196429	3.32748	4.36889	0.000369336	0.0155323	0.0135703	SYT7/SYT17/SYT5/SLC22A3/SYT8/SLC29A4/SYT12/SNCG/MAPK15/PRKN/TGM2	11
GO:1901136	BP	GO:1901136	carbohydrate derivative catabolic process	31/1115	273/18888	0.113553	1.92358	3.85002	0.000370452	0.0155323	0.0135703	MLXIPL/TYMP/PFKP/ENO1/PGM1/PGK1/GPI/TGFB1/PRKAG2/ALDOC/GAPDH/TPI1/ENO2/VNN1/HYAL1/FBXO2/FBXO6/CTBS/AMPD3/LDHA/PFKL/ALDOA/NGLY1/HKDC1/CDA/HK2/PDE9A/PRKCD/DDIT4/PGAM1/ZBTB7A	31
GO:0043122	BP	GO:0043122	regulation of canonical NF-kappaB signal transduction	32/1115	286/18888	0.111888	1.89537	3.82161	0.000390656	0.0160426	0.0140161	RORA/LGALS1/HMOX1/NFKBIA/CD40/RIOK3/PIM2/TRADD/PYCARD/TGFB1/CAV1/HSPB1/GAPDH/VEGFA/NEK6/OPTN/RBCK1/NR1D1/TICAM1/LAMTOR5/ECM1/TNIP1/RHOC/TLR3/LGALS9/PLEKHG5/RELA/PER1/PRKN/CARD11/NFKBIL1/PPM1N	32
GO:0060070	BP	GO:0060070	canonical Wnt signaling pathway	35/1115	323/18888	0.108359	1.83559	3.79392	0.000391924	0.0160426	0.0140161	SNAI2/CDH3/WNT11/TLE6/TGFB1/CAV1/LZTS2/DKK1/MDK/BMP2/LGR6/WNT10A/SCEL/KLF4/IGFBP4/NKD2/IGFBP1/TCF7L1/WNT7A/FZD7/WNT4/FZD5/IGFBP6/AXIN2/SOX7/RARG/JUP/DDIT3/SIAH2/ZNF703/PRKN/WNT7B/PPM1N/CSNK1E/FOXD1	35
GO:0007249	BP	GO:0007249	canonical NF-kappaB signal transduction	34/1115	311/18888	0.109325	1.85195	3.79442	0.000400989	0.0160426	0.0140161	BCL3/RORA/LGALS1/HMOX1/NFKBIA/CD40/RIOK3/PIM2/TRADD/PYCARD/TGFB1/CAV1/HSPB1/GAPDH/VEGFA/NEK6/OPTN/RBCK1/NR1D1/TICAM1/LAMTOR5/ECM1/TNIP1/ADAM8/RHOC/TLR3/LGALS9/PLEKHG5/RELA/PER1/PRKN/CARD11/NFKBIL1/PPM1N	34
GO:0071375	BP	GO:0071375	cellular response to peptide hormone stimulus	34/1115	311/18888	0.109325	1.85195	3.79442	0.000400989	0.0160426	0.0140161	CEACAM1/PNPLA3/TRIB3/MAPK3/CAV2/CAV1/GRB10/HDAC5/SCNN1A/GNAI2/CTSD/DNAI1/INSIG2/SLC27A1/ASS1/PPARG/LPIN3/LPIN1/BCAR3/AHSG/IGFBP1/ZBTB7B/SHC1/SH2B2/PRKCD/GPER1/PCSK9/RELA/AP3S1/ERFE/SOCS3/SOCS1/INSIG1/SLC30A10	34
GO:0050727	BP	GO:0050727	regulation of inflammatory response	43/1115	425/18888	0.101176	1.71392	3.72848	0.000404457	0.0160588	0.0140302	ALOX5/LETMD1/SBNO2/RORA/MGLL/DDT/LGALS1/NFKBIA/TRADD/PYCARD/TGFB1/BST1/IL10RA/MDK/MVK/PPARD/FNDC4/PROC/NR1D1/RHBDF2/F12/PPARG/ETS1/KLF4/SEMA7A/DUOXA2/AHSG/OSMR/TNIP1/ADAM8/CAMK2N1/PRKCD/IL15/TLR3/GPER1/MAPK7/CEBPB/RELA/METRNL/SOCS3/ZP3/CASP4/GPSM3	43
GO:0046486	BP	GO:0046486	glycerolipid metabolic process	41/1115	400/18888	0.1025	1.73634	3.72823	0.000419348	0.0165248	0.0144374	MTMR11/OSBPL5/SH3YL1/SCARB1/MGLL/ITPKC/PDGFB/PNPLA3/ABHD4/CAV1/CISH/PLCH1/INSIG2/GPCPD1/GAL3ST1/SLC27A1/NR1H2/LPIN3/PLAAT4/LPIN1/ITPKA/PLCB2/MBOAT2/ETNK2/PLCH2/PIP5KL1/PCSK9/AGPAT2/PIK3CD/LPCAT4/PLAAT3/PNPLA2/DPM3/TMEM86B/SOCS3/SOCS1/INSIG1/PLA2G2C/SLC22A4/SLC44A4/ANG	41
GO:0008286	BP	GO:0008286	insulin receptor signaling pathway	18/1115	126/18888	0.142857	2.41999	4.00561	0.000431321	0.0168698	0.0147388	MAPK3/CAV2/GRB10/GNAI2/CTSD/DNAI1/BCAR3/AHSG/IGFBP1/ZBTB7B/SHC1/SH2B2/PRKCD/RELA/AP3S1/ERFE/SOCS3/SOCS1	18
GO:0043281	BP	GO:0043281	regulation of cysteine-type endopeptidase activity involved in apoptotic process	21/1115	160/18888	0.13125	2.22336	3.89232	0.000485237	0.018838	0.0164583	PLAUR/IGBP1/RFFL/PYCARD/BBC3/VEGFA/FAM162A/F3/CTSD/CDKN2D/EGLN3/PPARG/LAMTOR5/KLF4/NOL3/GPER1/LGALS9/SOX7/SIAH2/LCK/MAPT	21
GO:0006836	BP	GO:0006836	neurotransmitter transport	25/1115	206/18888	0.121359	2.05581	3.81635	0.000497849	0.0191855	0.0167619	BAIAP3/SYT7/STX1B/RAB3A/STX1A/CSPG5/SYNGR3/PNKD/SYT5/SLC6A8/STX11/DYSF/SLC22A3/SYT8/WNT7A/BRSK1/SLC29A4/GPER1/CPLX1/SYT12/SNCG/TH/CLN8/PRKN/SLC22A4	25
GO:0030098	BP	GO:0030098	lymphocyte differentiation	43/1115	432/18888	0.099537	1.68615	3.61351	0.000568368	0.0214303	0.0187232	PRDM1/BCL3/RORA/JMJD6/TPD52/IL4R/IL11/LGALS1/TGFB1/CD79A/VSIR/HDAC5/MDK/VNN1/PTK2B/INHA/RUNX2/IRF1/TNFSF9/DNAJB9/LRRC8A/IL2RG/ADAM8/ZFP36L2/FZD7/ZBTB7B/WNT4/FZD5/IHH/IL15/NFIL3/AXL/LGALS9/PIK3CD/CLCF1/SOX12/ZBTB7A/LCK/SOCS3/JAG2/SOCS1/CARD11/TOX	43
GO:0046034	BP	GO:0046034	ATP metabolic process	26/1115	220/18888	0.118182	2.00199	3.74424	0.000584065	0.0218649	0.0191029	MLXIPL/PFKP/ENO1/PGM1/TSPO/PGK1/GPI/TGFB1/PRKAG2/ALDOC/GAPDH/TPI1/ENO2/LDHA/ATP5MC2/PFKL/ALDOA/HKDC1/HK2/AK4/DDIT4/PGAM1/ZBTB7A/ATP6V0C/HSPA1B/HSPA1A	26
GO:0030522	BP	GO:0030522	intracellular receptor signaling pathway	38/1115	369/18888	0.102981	1.74449	3.61744	0.000612691	0.0226406	0.0197806	CYP24A1/SNAI2/PDK3/RORA/PIAS2/OAS1/NFKBIA/RIOK3/PYCARD/NOP53/CAV1/KDM4C/UNC93B1/PPARD/KDM3A/BMP2/NR1D1/KLF2/TICAM1/NR1H2/PPARG/WBP2/OASL/PIM1/PML/NR1I2/TRIM11/GBP2/TLR3/GPER1/RARG/RELA/ZBTB7A/PER1/IRF7/HSPA1B/HSPA1A/TRIM31	38
GO:0097193	BP	GO:0097193	intrinsic apoptotic signaling pathway	34/1115	319/18888	0.106583	1.80551	3.6342	0.000634141	0.0232415	0.0203056	PLAUR/SNAI2/BCL3/ENO1/PPP1R15A/NFATC4/TRIB3/PYCARD/BBC3/CAV1/HSPB1/VNN1/CDKN1A/CDKN2D/PML/NOL3/PDK1/RPL26/PRKCD/RNF183/MAPK7/DDIT4/CEBPB/PHLDA3/BRSK2/DDIT3/GRINA/LCK/PRKN/MUC1/CASP4/ERO1A/HSPA1A/CRIP1	34
GO:0010043	BP	GO:0010043	response to zinc ion	10/1115	51/18888	0.196078	3.32155	4.15811	0.000686474	0.0249848	0.0218287	TSPO/ASS1/P2RX4/PAM/TH/MT1X/SLC30A10/MT1F/MT1A/CRIP1	10
GO:0007173	BP	GO:0007173	epidermal growth factor receptor signaling pathway	16/1115	110/18888	0.145455	2.46399	3.85698	0.000720359	0.025914	0.0226405	WDR54/PLAUR/GPRC5A/CEACAM1/PTK6/TGFB1/PTK2B/RHBDF2/BCAR3/GRB7/CBLC/FAM83A/ZFYVE28/SHC1/GPER1/SLC30A10	16
GO:1903706	BP	GO:1903706	regulation of hemopoiesis	42/1115	424/18888	0.0990566	1.67801	3.53667	0.000721894	0.025914	0.0226405	SNAI2/PRDM1/IL4R/GPR137B/CEACAM1/NFKBIA/TGFB1/VSIR/MDK/VNN1/PTK2B/PRXL2A/INHA/IRF1/TNFSF9/ZBTB46/ETS1/IL2RG/ADAM8/TMEM178A/ZFP36L2/ZBTB7B/IHH/IL15/TLR3/AXL/LGALS9/CEBPB/RARG/TRIB1/SOX12/ERFE/CIB1/SOCS1/IRF7/SIGLEC15/H4C11/CARD11/TOX/HSPA1B/HSPA1A/H4C12	42
GO:0071248	BP	GO:0071248	cellular response to metal ion	24/1115	200/18888	0.12	2.03279	3.67776	0.000750709	0.0267651	0.0233841	SYT7/ITPKC/HMOX1/TSPO/NFATC4/MAPK3/SMPD3/SYT17/HPCA/FOSB/SYT5/JUND/P2RX4/ITPKA/SYT8/KCNB1/DMTN/SYT12/TH/PRKN/MT1X/RYR1/MT1F/MT1A	24
GO:0008544	BP	GO:0008544	epidermis development	39/1115	387/18888	0.100775	1.70712	3.52039	0.000794155	0.0278304	0.0243148	USH1C/LAMA3/FOXC1/LAMC2/CDH3/COL17A1/ELOVL1/PLOD1/SULT2B1/TGFB2/TRADD/FA2H/CNFN/DKK1/IRF6/KLF7/CDKN1A/PLAAT4/EMP1/WNT10A/SCEL/KLF4/CRABP2/NAB2/AGPAT2/KRT15/OVOL1/RELA/CST6/ZBED2/JAG2/MAFF/POU3F1/KRT16/PDZD7/CLDN4/LAMB3/SLC44A4/NTF4	39
GO:0001938	BP	GO:0001938	positive regulation of endothelial cell proliferation	16/1115	111/18888	0.144144	2.44179	3.81583	0.00079652	0.0278304	0.0243148	HMOX1/PDGFB/PRKD2/CAV2/MDK/VEGFA/F3/NRP2/FGFBP1/ECM1/PIK3CD/EGFL7/VEGFB/POLD4/PLXNB3/ANG	16
GO:0016055	BP	GO:0016055	Wnt signaling pathway	45/1115	466/18888	0.0965665	1.63583	3.48099	0.000811584	0.027974	0.0244402	SNAI2/CDH3/WNT11/NFATC4/PORCN/TLE6/TGFB1/CAV1/GRB10/LZTS2/DKK1/MDK/MDFI/BMP2/KREMEN2/LGR6/WNT10A/SCEL/KLF4/TGFB1I1/IGFBP4/NKD2/IGFBP1/TCF7L1/WNT7A/FZD7/WNT4/FZD5/IGFBP6/AXIN2/RAC3/SOX7/RARG/JUP/DDIT3/FOXL1/SIAH2/ZNF703/PRKN/ATP6V0C/TRABD2A/WNT7B/PPM1N/CSNK1E/FOXD1	45
GO:0051348	BP	GO:0051348	negative regulation of transferase activity	25/1115	213/18888	0.117371	1.98825	3.633	0.000815751	0.027974	0.0244402	GPRC5A/CEACAM1/PTK6/TRIB3/PYCARD/CAV1/HSPB1/PRKAG2/CDKN1A/BMP2/CDKN1C/PPARG/CBLC/CDKN2A/EIF4A2/ZFYVE28/CAMK2N1/PRKCD/DUSP7/MIDN/CD300A/TRIB1/PRKN/MAPT/SRCIN1	25
GO:0015850	BP	GO:0015850	organic hydroxy compound transport	33/1115	311/18888	0.106109	1.79748	3.55183	0.000816641	0.027974	0.0244402	SYT7/OSBPL5/SCARB1/CEACAM1/GRAMD1A/TSPO/NFKBIA/SYT17/CAV1/STX1A/ABCA2/MFSD10/SLCO1B3/KDM5B/SYT5/NR1H2/PPARG/STRA6/SLC16A3/SLC22A3/SYT8/KCNB1/STARD4/SLC29A4/PCSK9/SYT12/SNCG/C1QTNF1/MAPK15/OSBP2/PRKN/NMB/TGM2	33
GO:0010906	BP	GO:0010906	regulation of glucose metabolic process	15/1115	101/18888	0.148515	2.51583	3.82578	0.000837636	0.0285068	0.0249058	PDK3/RORA/BCKDK/SESN2/IGFBP4/IGFBP3/PDK1/SLC45A3/TFF3/MIDN/C1QTNF1/ERFE/PRKN/MIR210/PPP1R3G	15
GO:0043535	BP	GO:0043535	regulation of blood vessel endothelial cell migration	20/1115	156/18888	0.128205	2.17178	3.68092	0.000882298	0.0297856	0.0260231	ATP2B4/SH3BP1/HMOX1/PDGFB/CD40/RGCC/PRKD2/TGFB1/HSPB1/HDAC5/VEGFA/PPARG/ETS1/P2RX4/KLF4/FGFBP1/EFNA1/JUP/CIB1/MIR210	20
GO:0198738	BP	GO:0198738	cell-cell signaling by wnt	45/1115	468/18888	0.0961538	1.62884	3.45029	0.000886579	0.0297856	0.0260231	SNAI2/CDH3/WNT11/NFATC4/PORCN/TLE6/TGFB1/CAV1/GRB10/LZTS2/DKK1/MDK/MDFI/BMP2/KREMEN2/LGR6/WNT10A/SCEL/KLF4/TGFB1I1/IGFBP4/NKD2/IGFBP1/TCF7L1/WNT7A/FZD7/WNT4/FZD5/IGFBP6/AXIN2/RAC3/SOX7/RARG/JUP/DDIT3/FOXL1/SIAH2/ZNF703/PRKN/ATP6V0C/TRABD2A/WNT7B/PPM1N/CSNK1E/FOXD1	45
GO:0042060	BP	GO:0042060	wound healing	42/1115	430/18888	0.0976744	1.6546	3.43917	0.000954007	0.0314462	0.0274739	SYT7/PLAUR/ALOX5/ENTPD2/SCARB1/CEACAM1/TGFB2/HMOX1/PDGFB/CD40/MYL12A/TGFB1/RAB3A/CAV1/HSPB1/ELK3/PPARD/VEGFA/ITGB6/PROC/F3/C4BPB/CDKN1A/F12/PPARG/DUOX2/PHLDB2/WNT7A/RHOC/FZD7/DMTN/WNT4/PRKCD/CLDN3/VKORC1/AXL/CYP4F11/C1QTNF1/LCK/PEAR1/CLDN4/S100A10	42
GO:0001558	BP	GO:0001558	regulation of cell growth	41/1115	418/18888	0.0980861	1.66157	3.42586	0.00100525	0.0327235	0.0285898	SEMA3B/RTN4R/ENO1/CEACAM1/DNM2/WNT11/TGFB2/SEMA4G/SYT17/TGFB1/VEGFA/HYAL1/CISH/PTK2B/CDKN1A/CDKN2D/SESN2/BTG1/DNAJB2/SEMA7A/PML/OSGIN1/IGFBP4/CRABP2/IGFBP3/IGFBP1/CDKN2A/CDA/CCDC85B/BDNF/SEMA4B/CIB1/PRKN/MAPT/DCUN1D3/L1CAM/SLC44A4/HSPA1B/HSPA1A/SIPA1/TWF2	41
GO:0002274	BP	GO:0002274	myeloid leukocyte activation	27/1115	241/18888	0.112033	1.89783	3.51348	0.00105304	0.0339991	0.0297043	SBNO2/RORA/JMJD6/IL4R/GPR137B/UNC13D/PYCARD/NDRG1/ITGB6/NR1D1/TICAM1/RAC2/DYSF/ANXA3/IFNGR2/ITGB2/PRKCD/IL15/TLR3/IL31RA/CD300A/BATF2/LGALS9/PTAFR/CXCL8/PIK3CD/MAPT	27
GO:0050920	BP	GO:0050920	regulation of chemotaxis	26/1115	229/18888	0.113537	1.92331	3.52094	0.00106313	0.0339991	0.0297043	SEMA3B/SEMA4G/DDT/PDGFB/MAPK3/PRKD2/TGFB1/HSPB1/BST1/MDK/VEGFA/ARTN/F3/PTK2B/RAC2/P2RX4/SEMA7A/NBL1/LGALS9/CXCL8/VEGFB/TMEM102/SEMA4B/S100A14/GPSM3/MMP28	26
GO:0048469	BP	GO:0048469	cell maturation	24/1115	205/18888	0.117073	1.98321	3.54518	0.00106389	0.0339991	0.0297043	VEGFA/PCSK4/PTK2B/CDKN1A/RUNX2/KLF2/RAC2/CDKN1C/C1QL1/PPARG/SIX3/TBX6/KCNB1/FZD5/IHH/IL15/DEFB1/AXL/RAC3/RND1/ZBTB7A/KCNE1/BHLHA15/ANG	24
GO:0050873	BP	GO:0050873	brown fat cell differentiation	10/1115	54/18888	0.185185	3.13702	3.93888	0.00109508	0.0347836	0.0303896	PIM1/PLAC8/ZBTB7B/SH2B2/ADRB2/CEBPB/METRNL/LAMB3/ERO1A/MB	10
GO:0097191	BP	GO:0097191	extrinsic apoptotic signaling pathway	26/1115	230/18888	0.113043	1.91495	3.49676	0.0011331	0.0357745	0.0312554	SNAI2/EYA2/ICAM1/RFFL/TGFB2/MKNK2/HMOX1/TRADD/PYCARD/TGFB1/CAV1/UNC5B/RBCK1/TMBIM1/PML/NOL3/DEDD2/TLR3/GPER1/MAPK7/GABARAP/RELA/SIAH2/CIB1/HSPA1B/HSPA1A	26
GO:0006469	BP	GO:0006469	negative regulation of protein kinase activity	21/1115	171/18888	0.122807	2.08034	3.5545	0.00116311	0.0365022	0.0318912	GPRC5A/CEACAM1/PTK6/TRIB3/PYCARD/CAV1/HSPB1/PRKAG2/CDKN1A/BMP2/CDKN1C/PPARG/CBLC/CDKN2A/ZFYVE28/CAMK2N1/PRKCD/DUSP7/CD300A/TRIB1/SRCIN1	21
GO:0052548	BP	GO:0052548	regulation of endopeptidase activity	30/1115	280/18888	0.107143	1.81499	3.44128	0.00118186	0.0368697	0.0322123	PLAUR/TIMP2/IGBP1/RFFL/TBC1D10A/PYCARD/BBC3/VSIR/GAPDH/VEGFA/FAM162A/F3/CTSD/CDKN2D/EGLN3/PPARG/LAMTOR5/KLF4/NOL3/EFNA3/AHSG/GPER1/LGALS9/EFNA1/SERPINB9/SOX7/SIAH2/LCK/MAPT/PSENEN	30
GO:0043534	BP	GO:0043534	blood vessel endothelial cell migration	22/1115	183/18888	0.120219	2.03649	3.529	0.00119255	0.0369392	0.032273	ATP2B4/SCARB1/SH3BP1/HMOX1/PDGFB/CD40/RGCC/PRKD2/TGFB1/HSPB1/HDAC5/VEGFA/PTK2B/PPARG/ETS1/P2RX4/KLF4/FGFBP1/EFNA1/JUP/CIB1/MIR210	22
GO:0019674	BP	GO:0019674	NAD metabolic process	11/1115	64/18888	0.171875	2.91155	3.8367	0.00119818	0.0369392	0.032273	PFKP/ENO1/PGK1/QPRT/TPI1/ENO2/PARP16/PFKL/HK2/PGAM1/PC	11
GO:0050679	BP	GO:0050679	positive regulation of epithelial cell proliferation	25/1115	219/18888	0.114155	1.93378	3.48132	0.00121614	0.0372575	0.0325511	CDH3/HMOX1/PDGFB/PRKD2/CAV2/MDK/VEGFA/HYAL1/KDM5B/F3/NRP2/RUNX2/FGFBP1/ECM1/OSR1/WNT7A/FZD7/IHH/PIK3CD/EGFL7/VEGFB/POLD4/ZNF703/PLXNB3/ANG	25
GO:0050900	BP	GO:0050900	leukocyte migration	39/1115	396/18888	0.0984848	1.66832	3.36652	0.00122272	0.0372575	0.0325511	CD99/ALOX5/ICAM1/TGFB2/DDT/HMOX1/PDGFB/MAPK3/SMPD3/PYCARD/BST1/MDK/VEGFA/ARTN/PTK2B/RAC2/P2RX4/ITGB7/ECM1/ADAM8/CCL28/TNFRSF14/NBL1/ITGB2/CXCL3/CXCL1/CD300A/LGALS9/PTAFR/CXCL8/RAC3/PIK3CD/VEGFB/TMEM102/LCK/ZP3/S100A14/GPSM3/MMP28	39
GO:0002687	BP	GO:0002687	positive regulation of leukocyte migration	19/1115	149/18888	0.127517	2.16012	3.56092	0.0012513	0.037908	0.0331194	CD99/ICAM1/MAPK3/PYCARD/MDK/VEGFA/PTK2B/RAC2/P2RX4/ADAM8/TNFRSF14/LGALS9/PTAFR/CXCL8/VEGFB/TMEM102/ZP3/S100A14/GPSM3	19
GO:0002062	BP	GO:0002062	chondrocyte differentiation	16/1115	116/18888	0.137931	2.33654	3.61655	0.00128829	0.0388041	0.0339023	SNAI2/SMPD3/TGFB1/MDK/RUNX2/BMP2/ECM1/MBOAT2/OSR1/WNT7A/IHH/LTBP3/AXIN2/CHST11/RARG/ARID5A	16
GO:1902893	BP	GO:1902893	regulation of miRNA transcription	12/1115	75/18888	0.16	2.71039	3.71736	0.00139805	0.0413966	0.0361673	TGFB2/PDGFB/NFATC4/TGFB1/PPARD/VEGFA/BMP2/NR1H2/PPARG/ETS1/KLF4/RELA	12
GO:0061614	BP	GO:0061614	miRNA transcription	12/1115	76/18888	0.157895	2.67472	3.66413	0.00157279	0.0463091	0.0404592	TGFB2/PDGFB/NFATC4/TGFB1/PPARD/VEGFA/BMP2/NR1H2/PPARG/ETS1/KLF4/RELA	12
GO:0048568	BP	GO:0048568	embryonic organ development	43/1115	455/18888	0.0945055	1.60091	3.24982	0.00159736	0.0467697	0.0408617	USH1C/FOXC1/PRDM1/WNT11/MYO15A/TGFB2/HSCB/PDGFB/MAPK3/PPP1R13L/TGFB1/PBX4/MDFI/TFEB/VEGFA/HYAL1/ECE1/RUNX2/INSIG2/DYNC2I1/CDKN1C/STRA6/SIX3/OSR1/RPL10/ADM/TBX6/FZD5/IHH/CDX2/EFNA1/CXCL8/CHST11/CEBPB/RARG/TH/TMIE/PHLDA2/SOCS3/INSIG1/PDZD7/WNT7B/SLC44A4	43
GO:0006641	BP	GO:0006641	triglyceride metabolic process	15/1115	108/18888	0.138889	2.35277	3.53122	0.00167907	0.048889	0.0427133	SCARB1/MGLL/PNPLA3/CAV1/INSIG2/SLC27A1/NR1H2/LPIN3/LPIN1/PCSK9/AGPAT2/PLAAT3/PNPLA2/INSIG1/SLC22A4	15
GO:0015844	BP	GO:0015844	monoamine transport	13/1115	87/18888	0.149425	2.53125	3.58554	0.00171546	0.0493995	0.0431593	SYT7/SYT17/STX1A/SYT5/SLC22A3/SYT8/KCNB1/SLC29A4/SYT12/SNCG/MAPK15/PRKN/TGM2	13
GO:0071277	BP	GO:0071277	cellular response to calcium ion	13/1115	87/18888	0.149425	2.53125	3.58554	0.00171546	0.0493995	0.0431593	SYT7/ITPKC/SYT17/HPCA/FOSB/SYT5/JUND/ITPKA/SYT8/KCNB1/DMTN/SYT12/RYR1	13
GO:0046888	BP	GO:0046888	negative regulation of hormone secretion	11/1115	67/18888	0.164179	2.78118	3.65816	0.00176229	0.049602	0.0433362	IL11/TSPO/KLF7/INHA/RAB11FIP5/PFKL/KCNB1/MIDN/PRKN/NMB/PIM3	11
GO:0043536	BP	GO:0043536	positive regulation of blood vessel endothelial cell migration	12/1115	77/18888	0.155844	2.63999	3.61175	0.00176513	0.049602	0.0433362	HMOX1/PDGFB/CD40/PRKD2/TGFB1/HSPB1/VEGFA/ETS1/P2RX4/FGFBP1/CIB1/MIR210	12
GO:0045921	BP	GO:0045921	positive regulation of exocytosis	12/1115	77/18888	0.155844	2.63999	3.61175	0.00176513	0.049602	0.0433362	SYT7/IL4R/UNC13D/SMPD3/RAB3A/STX1A/KCNB1/ITGB2/PTAFR/CDK5R2/ZP3/S100A10	12
GO:0050921	BP	GO:0050921	positive regulation of chemotaxis	18/1115	142/18888	0.126761	2.14731	3.43724	0.00177542	0.049602	0.0433362	PDGFB/MAPK3/PRKD2/TGFB1/HSPB1/MDK/VEGFA/ARTN/F3/PTK2B/RAC2/P2RX4/LGALS9/CXCL8/VEGFB/TMEM102/S100A14/GPSM3	18
GO:0030178	BP	GO:0030178	negative regulation of Wnt signaling pathway	21/1115	177/18888	0.118644	2.00982	3.38081	0.0017971	0.049602	0.0433362	SNAI2/WNT11/NFATC4/TLE6/CAV1/GRB10/LZTS2/DKK1/MDK/MDFI/BMP2/IGFBP4/NKD2/IGFBP1/IGFBP6/AXIN2/DDIT3/SIAH2/PRKN/TRABD2A/CSNK1E	21
GO:0019216	BP	GO:0019216	regulation of lipid metabolic process	33/1115	326/18888	0.101227	1.71478	3.26066	0.0017982	0.049602	0.0433362	MLXIPL/SNAI2/PDK3/RORA/SCARB1/CEACAM1/SEC14L2/TSPO/PDGFB/EEF1A2/TRIB3/CAV1/PRKAG2/ABCA2/PPARD/INSIG2/BMP2/NR1D1/SLC27A1/NR1H2/PPARG/ADM/PDK1/SLC45A3/FGF19/WNT4/PRKCD/STARD4/GPER1/PNPLA2/ERFE/INSIG1/MAPT	33
GO:0005912	CC	GO:0005912	adherens junction	27/1176	188/19894	0.143617	2.42952	4.93622	1.69514e-05	0.00935719	0.00861846	BAIAP2L1/LAMA3/TNK2/CDH3/CEACAM1/PKP1/SH3BP1/NDRG1/PDLIM1/VEGFA/PDLIM2/CDH26/PDLIM4/NIBAN2/KIFC3/WTIP/NECTIN4/TMEM47/ZYX/S100A11/SHROOM1/RND1/JUP/CCDC85B/PKP3/PDLIM7/AJM1	27
GO:1904724	CC	GO:1904724	tertiary granule lumen	12/1176	55/19894	0.218182	3.69091	5.00893	7.06797e-05	0.0167819	0.015457	PRSS3/TIMP2/PGM1/ALDOC/QPCT/QSOX1/CTSD/ALDOA/CDA/CSTB/CXCL1/FTH1	12
GO:0101002	CC	GO:0101002	ficolin-1-rich granule	25/1176	185/19894	0.135135	2.28604	4.40485	9.47647e-05	0.0167819	0.015457	ALOX5/TIMP2/PGM1/PKP1/GPI/ALDOC/QPCT/CTSD/AMPD3/PFKL/ALDOA/ADAM8/CDA/CSTB/ITGB2/CD300A/FTH1/PGAM1/JUP/KCMF1/ATP6V0C/CD55/HSPA1B/HSPA1A/PLEKHO2	25
GO:1904813	CC	GO:1904813	ficolin-1-rich granule lumen	19/1176	124/19894	0.153226	2.59207	4.45752	0.000121608	0.0167819	0.015457	ALOX5/TIMP2/PGM1/GPI/ALDOC/QPCT/CTSD/AMPD3/PFKL/ALDOA/CDA/CSTB/FTH1/PGAM1/JUP/KCMF1/HSPA1B/HSPA1A/PLEKHO2	19
GO:0030055	CC	GO:0030055	cell-substrate junction	44/1176	431/19894	0.102088	1.72699	3.82461	0.000297986	0.0311233	0.0286662	CD99/PLAUR/ARHGAP31/LAMA3/NHERF2/COL17A1/DNM2/ICAM1/MAPK3/CAV2/CAV1/HSPB1/PDLIM1/RPS13/ITGB6/FHL2/PTK2B/VASP/RRAS/RAC2/TNS4/ITGB4/HMGA1/BCAR3/ITGB7/TGFB1I1/GRB7/PHLDB2/ZNF185/ZYX/ITGB2/SHC1/JUP/RPLP2/FHL3/ATP6V0C/PDLIM7/RPL37A/L1CAM/TGM2/HSPA1B/HSPA1A/TSPAN4/MARCKS	44
GO:0005925	CC	GO:0005925	focal adhesion	42/1176	421/19894	0.0997625	1.68765	3.5745	0.000647995	0.0475456	0.043792	CD99/PLAUR/ARHGAP31/NHERF2/DNM2/ICAM1/MAPK3/CAV2/CAV1/HSPB1/PDLIM1/RPS13/ITGB6/FHL2/PTK2B/VASP/RRAS/RAC2/TNS4/ITGB4/HMGA1/BCAR3/ITGB7/TGFB1I1/GRB7/PHLDB2/ZNF185/ZYX/ITGB2/SHC1/JUP/RPLP2/FHL3/ATP6V0C/PDLIM7/RPL37A/L1CAM/TGM2/HSPA1B/HSPA1A/TSPAN4/MARCKS	42
GO:0070820	CC	GO:0070820	tertiary granule	21/1176	164/19894	0.128049	2.16616	3.75872	0.000689066	0.0475456	0.043792	PRSS3/TIMP2/CEACAM1/PGM1/PKP1/ALDOC/QPCT/QSOX1/CTSD/TMC6/ALDOA/ADAM8/CDA/CSTB/ITGB2/CXCL1/CD300A/FTH1/PTAFR/ATP6V0C/CD55	21
GO:0019210	MF	GO:0019210	kinase inhibitor activity	17/1129	78/18522	0.217949	3.57559	5.8075	3.57214e-06	0.00116973	0.00106465	TRIB3/CAV1/HSPB1/PRKAG2/CDKN1A/CDKN2D/CDKN1C/PPP1R1B/AHSG/CDKN2B/CDKN2A/CAMK2N1/TRIB1/SOCS3/CIB1/SOCS1/INKA1	17
GO:0030695	MF	GO:0030695	GTPase regulator activity	56/1129	488/18522	0.114754	1.88262	5.03418	3.76926e-06	0.00116973	0.00106465	DEF6/ARHGAP31/ARHGAP6/TNK2/NGEF/TBC1D25/ACAP1/RGS11/RAP1GAP/WNT11/TBC1D2/TBC1D10A/CYTH4/SH3BP1/TBC1D17/DENND3/RALGPS2/SH2D3A/PLEKHG3/SESN2/EPS8L1/LAMTOR5/BCAR3/ARHGAP29/FAM13A/RHOF/OBSCN/RASA2/RALGDS/GPSM1/PLEKHG5/KNDC1/RIN1/EPS8L2/ALS2CL/ARHGAP45/RGS7/GDPGP1/RASA3/RINL/RGL3/DENND6B/SIPA1/GPSM3/ARHGDIG/TBC1D3G/TBC1D3K/TBC1D3H/TBC1D3D/TBC1D3L/TBC1D3/TBC1D3B/TBC1D3I/TBC1D3F/TBC1D3C/TBC1D3E	56
GO:0060589	MF	GO:0060589	nucleoside-triphosphatase regulator activity	56/1129	488/18522	0.114754	1.88262	5.03418	3.76926e-06	0.00116973	0.00106465	DEF6/ARHGAP31/ARHGAP6/TNK2/NGEF/TBC1D25/ACAP1/RGS11/RAP1GAP/WNT11/TBC1D2/TBC1D10A/CYTH4/SH3BP1/TBC1D17/DENND3/RALGPS2/SH2D3A/PLEKHG3/SESN2/EPS8L1/LAMTOR5/BCAR3/ARHGAP29/FAM13A/RHOF/OBSCN/RASA2/RALGDS/GPSM1/PLEKHG5/KNDC1/RIN1/EPS8L2/ALS2CL/ARHGAP45/RGS7/GDPGP1/RASA3/RINL/RGL3/DENND6B/SIPA1/GPSM3/ARHGDIG/TBC1D3G/TBC1D3K/TBC1D3H/TBC1D3D/TBC1D3L/TBC1D3/TBC1D3B/TBC1D3I/TBC1D3F/TBC1D3C/TBC1D3E	56
GO:0004860	MF	GO:0004860	protein kinase inhibitor activity	16/1129	73/18522	0.219178	3.59576	5.66151	6.3632e-06	0.00148104	0.00134799	TRIB3/CAV1/HSPB1/PRKAG2/CDKN1A/CDKN2D/CDKN1C/PPP1R1B/CDKN2B/CDKN2A/CAMK2N1/TRIB1/SOCS3/CIB1/SOCS1/INKA1	16
GO:0001222	MF	GO:0001222	transcription corepressor binding	12/1129	47/18522	0.255319	4.18868	5.57648	1.7705e-05	0.00329666	0.00300052	RORA/ENO1/HDAC5/PHF1/NEK6/NR1D1/ETS1/SIX3/FAM89B/ZBTB7A/PER1/TRAPPC2B	12
GO:0045296	MF	GO:0045296	cadherin binding	40/1129	333/18522	0.12012	1.97065	4.55379	3.20437e-05	0.00432324	0.00393488	BAIAP2L1/GPRC5A/CAPG/CDH3/NHERF2/PFKP/ENO1/FSCN1/PTPRH/PKP1/FXYD5/TBC1D2/TBC1D10A/EHD4/NDRG1/PPP1R13L/PDLIM1/DBN1/CDH26/VASP/EPS8L1/DNAJB1/LDHA/P2RX4/NIBAN2/SH3GL1/EFHD2/PHLDB2/ALDOA/WASF2/TAGLN2/RPL29/S100A11/S100P/PCBP1/JUP/EPS8L2/PKP3/HSPA1A/TWF2	40
GO:0019887	MF	GO:0019887	protein kinase regulator activity	31/1129	232/18522	0.133621	2.19214	4.65538	3.25055e-05	0.00432324	0.00393488	GPRC5A/LTK/WNT11/TRIB3/RGCC/CAV1/HSPB1/PRKAG2/VEGFA/CCNI/CDKN1A/BMP2/RAC2/CDKN2D/CDKN1C/SLC27A1/PPP1R1B/PARP16/CCNG2/CDKN2B/CDKN2A/CAMK2N1/GPRC5C/CDK5R2/MOB3A/TRIB1/MOB2/SOCS3/CIB1/SOCS1/INKA1	31
GO:0030291	MF	GO:0030291	protein serine/threonine kinase inhibitor activity	10/1129	37/18522	0.27027	4.43396	5.32695	5.21403e-05	0.00606782	0.00552275	HSPB1/PRKAG2/CDKN1A/CDKN2D/CDKN1C/PPP1R1B/CDKN2B/CDKN2A/CIB1/INKA1	10
GO:0001786	MF	GO:0001786	phosphatidylserine binding	14/1129	69/18522	0.202899	3.32869	4.93735	5.93786e-05	0.00614238	0.00559062	SYT7/OSBPL5/SCARB1/SMPD3/SYT17/SYT5/ANXA3/GSDMC/SYT8/AXL/CD300A/GSDMA/SYT12/PLEKHN1	14
GO:0019207	MF	GO:0019207	kinase regulator activity	33/1129	270/18522	0.122222	2.00514	4.23881	0.000109502	0.0094351	0.00858755	GPRC5A/LTK/WNT11/TRIB3/RGCC/CAV1/HSPB1/PRKAG2/VEGFA/CISH/CCNI/CDKN1A/BMP2/RAC2/CDKN2D/CDKN1C/SLC27A1/PPP1R1B/PARP16/CCNG2/AHSG/CDKN2B/CDKN2A/CAMK2N1/GPRC5C/CDK5R2/MOB3A/TRIB1/MOB2/SOCS3/CIB1/SOCS1/INKA1	33
GO:0005096	MF	GO:0005096	GTPase activator activity	33/1129	271/18522	0.121771	1.99774	4.21551	0.00011757	0.0094351	0.00858755	ARHGAP31/ARHGAP6/TBC1D25/ACAP1/RGS11/RAP1GAP/WNT11/TBC1D2/TBC1D10A/SH3BP1/TBC1D17/ARHGAP29/FAM13A/RASA2/RIN1/ALS2CL/ARHGAP45/RGS7/RASA3/RINL/SIPA1/ARHGDIG/TBC1D3G/TBC1D3K/TBC1D3H/TBC1D3D/TBC1D3L/TBC1D3/TBC1D3B/TBC1D3I/TBC1D3F/TBC1D3C/TBC1D3E	33
GO:0008083	MF	GO:0008083	growth factor activity	23/1129	162/18522	0.141975	2.3292	4.32916	0.000130789	0.0094351	0.00858755	TYMP/TGFB2/IL11/PDGFB/GPI/TGFB1/DKK1/MDK/VEGFA/CSPG5/ARTN/INHA/BMP2/OSGIN1/FGF19/CXCL1/NRG4/VEGFB/CLCF1/BDNF/JAG2/FGF3/NTF4	23
GO:0048029	MF	GO:0048029	monosaccharide binding	14/1129	74/18522	0.189189	3.10378	4.6199	0.000131747	0.0094351	0.00858755	PFKP/P4HA2/PLOD1/GYS1/GPI/P4HA1/EGLN3/PFKL/PAM/ALDOA/PLOD2/HKDC1/HK2/LGALS9	14
GO:0001221	MF	GO:0001221	transcription coregulator binding	18/1129	114/18522	0.157895	2.59037	4.33949	0.000179402	0.0111349	0.0101346	RORA/ENO1/HDAC5/PPARD/PHF1/NEK6/NR1D1/JUND/PPARG/ETS1/KLF4/HMGA1/SIX3/RELA/FAM89B/ZBTB7A/PER1/TRAPPC2B	18
GO:0016705	MF	GO:0016705	oxidoreductase activity, acting on paired donors, with incorporation or reduction of molecular oxygen	24/1129	179/18522	0.134078	2.19964	4.10899	0.000230505	0.0134125	0.0122077	KDM7A/CYP24A1/MSMO1/JMJD6/P4HA2/CYP2W1/PLOD1/HMOX1/CYP3A5/KDM4C/KDM3A/KDM5B/P4HA1/KDM4B/EGLN3/FADS2/PAM/PLOD2/CYP2S1/CYP4F11/TH/CYP4F12/CYP4F3/PEDS1	24
GO:0005506	MF	GO:0005506	iron ion binding	21/1129	153/18522	0.137255	2.25176	3.9611	0.000402281	0.0220308	0.0200518	KDM7A/ALOX5/CYP24A1/MSMO1/JMJD6/P4HA2/CYP2W1/PLOD1/FTL/FA2H/CYP3A5/KDM3A/P4HA1/EGLN3/PLOD2/CYP2S1/FTH1/CYP4F11/TH/CYP4F12/CYP4F3	21
GO:0016706	MF	GO:0016706	2-oxoglutarate-dependent dioxygenase activity	11/1129	60/18522	0.183333	3.00771	3.96852	0.000892241	0.041458	0.0377338	KDM7A/JMJD6/P4HA2/PLOD1/KDM4C/KDM3A/KDM5B/P4HA1/KDM4B/EGLN3/PLOD2	11

## Sheet: 6. Donor 3 GO terms downreg.
	ONTOLOGY	ID	Description	GeneRatio	BgRatio	RichFactor	FoldEnrichment	zScore	pvalue	p.adjust	qvalue	geneID	Count
GO:0006261	BP	GO:0006261	DNA-templated DNA replication	41/663	160/18888	0.25625	7.30023	15.2642	3.43608e-24	1.53696e-20	1.42399e-20	RECQL/REV3L/BRCA1/POLQ/MCM10/TIPIN/MCM6/ZMPSTE24/ORC1/CDC45/CDC6/POLE2/SAMHD1/POLA1/NBN/MCM4/TIMELESS/MCM3/RAD50/ZRANB3/MCM8/GINS2/PCNA/RFC3/DNA2/BRCA2/PARP1/MMS22L/TOPBP1/WRN/E2F7/MCM7/RRM1/ATR/CCNE2/POLE/GINS3/FANCM/BLM/WDHD1/MCIDAS	41
GO:0006260	BP	GO:0006260	DNA replication	50/663	278/18888	0.179856	5.12386	13.2117	8.45963e-22	1.892e-18	1.75292e-18	RECQL/REV3L/BRCA1/POLQ/MCM10/TIPIN/MCM6/ZMPSTE24/ORC1/CDC45/CDC6/POLE2/SAMHD1/POLA1/JADE3/NBN/MCM4/TIMELESS/MCM3/RAD50/ZRANB3/MCM8/GINS2/ANKRD17/PCNA/RFC3/DHX9/DNA2/BRCA2/DTL/PARP1/MMS22L/CHEK1/RBBP4/TOPBP1/WRN/E2F7/MCM7/RRM1/CHAF1A/ESCO2/ATR/CCNE2/POLE/RMI1/GINS3/FANCM/BLM/WDHD1/MCIDAS	50
GO:0006302	BP	GO:0006302	double-strand break repair	47/663	312/18888	0.150641	4.29157	11.1817	2.47978e-17	3.69736e-14	3.42558e-14	RECQL/REV3L/DPF1/BRCA1/POLQ/TRIP13/SMARCE1/MCM6/RIF1/RAD54L/CDC45/SAMHD1/POLA1/NBN/MCM4/FOXM1/TIMELESS/MCM3/BRD8/RAD50/MCM8/GINS2/FIGNL1/BRIP1/DNA2/BRCA2/PARP1/FANCD2/MMS22L/ATM/CHEK1/ANKLE1/TOPBP1/PBRM1/WRN/MCM7/ESCO2/ATR/RMI1/EP400/PARPBP/FANCM/TRRAP/BLM/DCLRE1A/PRKDC/UHRF1	47
GO:0045005	BP	GO:0045005	DNA-templated DNA replication maintenance of fidelity	20/663	57/18888	0.350877	9.99603	12.9735	2.17871e-15	2.13515e-12	1.97821e-12	RECQL/BRCA1/POLQ/TIPIN/SAMHD1/NBN/TIMELESS/RAD50/ZRANB3/MCM8/PCNA/DNA2/BRCA2/PARP1/MMS22L/WRN/ATR/POLE/FANCM/BLM	20
GO:0000724	BP	GO:0000724	double-strand break repair via homologous recombination	33/663	176/18888	0.1875	5.34163	11.0371	2.38671e-15	2.13515e-12	1.97821e-12	RECQL/REV3L/BRCA1/POLQ/MCM6/RIF1/RAD54L/CDC45/SAMHD1/NBN/MCM4/TIMELESS/MCM3/BRD8/MCM8/GINS2/FIGNL1/BRCA2/PARP1/MMS22L/ATM/CHEK1/ANKLE1/TOPBP1/WRN/MCM7/RMI1/EP400/PARPBP/FANCM/TRRAP/BLM/UHRF1	33
GO:0000725	BP	GO:0000725	recombinational repair	33/663	181/18888	0.18232	5.19407	10.8138	5.60479e-15	4.17837e-12	3.87124e-12	RECQL/REV3L/BRCA1/POLQ/MCM6/RIF1/RAD54L/CDC45/SAMHD1/NBN/MCM4/TIMELESS/MCM3/BRD8/MCM8/GINS2/FIGNL1/BRCA2/PARP1/MMS22L/ATM/CHEK1/ANKLE1/TOPBP1/WRN/MCM7/RMI1/EP400/PARPBP/FANCM/TRRAP/BLM/UHRF1	33
GO:0031297	BP	GO:0031297	replication fork processing	17/663	49/18888	0.346939	9.88383	11.8761	3.47057e-13	2.21769e-10	2.05468e-10	RECQL/BRCA1/POLQ/TIPIN/SAMHD1/NBN/RAD50/ZRANB3/PCNA/DNA2/BRCA2/PARP1/MMS22L/WRN/ATR/FANCM/BLM	17
GO:0032392	BP	GO:0032392	DNA geometric change	21/663	85/18888	0.247059	7.03838	10.6419	1.09306e-12	6.11159e-10	5.66236e-10	RECQL/POLQ/MCM6/CDC45/NBN/MCM4/MCM3/ASCC3/RAD50/ZRANB3/MCM8/GINS2/RFC3/DHX9/BRIP1/DNA2/WRN/MCM7/GINS3/FANCM/BLM	21
GO:0032508	BP	GO:0032508	DNA duplex unwinding	20/663	79/18888	0.253165	7.21233	10.5533	2.31228e-12	1.1492e-09	1.06473e-09	RECQL/POLQ/MCM6/CDC45/NBN/MCM4/MCM3/ASCC3/RAD50/MCM8/GINS2/RFC3/DHX9/BRIP1/DNA2/WRN/MCM7/GINS3/FANCM/BLM	20
GO:0071103	BP	GO:0071103	DNA conformation change	21/663	92/18888	0.228261	6.50285	10.0914	5.71684e-12	2.55714e-09	2.36918e-09	RECQL/POLQ/MCM6/CDC45/NBN/MCM4/MCM3/ASCC3/RAD50/ZRANB3/MCM8/GINS2/RFC3/DHX9/BRIP1/DNA2/WRN/MCM7/GINS3/FANCM/BLM	21
GO:0006270	BP	GO:0006270	DNA replication initiation	14/663	37/18888	0.378378	10.7795	11.3568	1.08902e-11	4.42836e-09	4.10285e-09	MCM10/MCM6/ORC1/CDC45/CDC6/POLA1/NBN/MCM4/MCM3/TOPBP1/MCM7/CCNE2/GINS3/MCIDAS	14
GO:0006310	BP	GO:0006310	DNA recombination	40/663	339/18888	0.117994	3.3615	8.36819	1.95367e-11	7.28231e-09	6.74702e-09	RECQL/REV3L/BRCA1/POLQ/TRIP13/MCM6/RIF1/RAD54L/CDC45/SAMHD1/NBN/MCM4/TIMELESS/MCM3/BRD8/RAD50/ZRANB3/MCM8/GINS2/FIGNL1/BRIP1/BRCA2/PARP1/FANCD2/MMS22L/ATM/CHEK1/ANKLE1/TOPBP1/WRN/MCM7/EXO1/RMI1/EP400/PARPBP/FANCM/TRRAP/BLM/PRKDC/UHRF1	40
GO:0000075	BP	GO:0000075	cell cycle checkpoint signaling	28/663	191/18888	0.146597	4.17635	8.41519	1.4689e-10	5.05414e-08	4.68264e-08	BRCA1/TRIP13/TIPIN/ORC1/CDC45/CDC6/NBN/TIMELESS/RAD50/CENPF/EIF2AK4/APC/RINT1/BRIP1/DNA2/BRCA2/DTL/FANCD2/ATM/CHEK1/BUB1B/TOPBP1/E2F7/ATR/PTPN11/KNTC1/BLM/PRKDC	28
GO:0044786	BP	GO:0044786	cell cycle DNA replication	14/663	45/18888	0.311111	8.86315	10.0724	2.2939e-10	7.32903e-08	6.7903e-08	TIPIN/MCM6/ZMPSTE24/CDC45/POLA1/MCM4/MCM3/PCNA/DNA2/BRCA2/WRN/E2F7/GINS3/BLM	14
GO:0006268	BP	GO:0006268	DNA unwinding involved in DNA replication	10/663	21/18888	0.47619	13.566	10.9891	6.60168e-10	1.96862e-07	1.82392e-07	RECQL/MCM6/CDC45/MCM4/MCM3/GINS2/WRN/MCM7/GINS3/BLM	10
GO:0033260	BP	GO:0033260	nuclear DNA replication	13/663	41/18888	0.317073	9.033	9.82094	7.78255e-10	2.17571e-07	2.01578e-07	TIPIN/MCM6/ZMPSTE24/CDC45/POLA1/MCM4/MCM3/PCNA/DNA2/BRCA2/WRN/GINS3/BLM	13
GO:1901987	BP	GO:1901987	regulation of cell cycle phase transition	44/663	455/18888	0.0967033	2.75495	7.22731	1.29417e-09	3.40519e-07	3.15489e-07	DPF1/BRCA1/TRIP13/SMARCE1/TIPIN/CDC14A/RBL1/ORC1/ANAPC5/CDC45/CDC6/NBN/CDK6/EZH2/TIMELESS/RAD50/CENPF/KIF14/PKD2/EIF2AK4/ANKRD17/APC/RINT1/BRIP1/DNA2/BRCA2/RB1/DTL/FANCD2/ATM/CHEK1/BUB1B/TOPBP1/PBRM1/STOX1/E2F7/RRM1/ATR/CCNE2/TCIM/PTPN11/KNTC1/BLM/PRKDC	44
GO:0031570	BP	GO:0031570	DNA integrity checkpoint signaling	22/663	134/18888	0.164179	4.67725	8.14766	1.5761e-09	3.9166e-07	3.62871e-07	BRCA1/TIPIN/ORC1/CDC45/CDC6/NBN/TIMELESS/EIF2AK4/RINT1/BRIP1/DNA2/BRCA2/DTL/FANCD2/ATM/CHEK1/TOPBP1/E2F7/ATR/PTPN11/BLM/PRKDC	22
GO:0010948	BP	GO:0010948	negative regulation of cell cycle process	35/663	316/18888	0.110759	3.15539	7.36962	1.99458e-09	4.69567e-07	4.35051e-07	BRCA1/TRIP13/TIPIN/RBL1/ORC1/CDC45/CDC6/CCP110/NBN/EZH2/TRIM37/TIMELESS/RAD50/KAT2B/CENPF/PKD2/EIF2AK4/APC/RINT1/BRIP1/DNA2/BRCA2/RB1/DTL/FANCD2/ATM/CHEK1/BUB1B/TOPBP1/E2F7/ATR/PTPN11/KNTC1/BLM/PRKDC	35
GO:1901988	BP	GO:1901988	negative regulation of cell cycle phase transition	32/663	273/18888	0.117216	3.33933	7.42585	2.44672e-09	5.47208e-07	5.06985e-07	BRCA1/TRIP13/TIPIN/RBL1/ORC1/CDC45/CDC6/NBN/EZH2/TIMELESS/RAD50/CENPF/PKD2/EIF2AK4/APC/RINT1/BRIP1/DNA2/BRCA2/RB1/DTL/FANCD2/ATM/CHEK1/BUB1B/TOPBP1/E2F7/ATR/PTPN11/KNTC1/BLM/PRKDC	32
GO:0090329	BP	GO:0090329	regulation of DNA-templated DNA replication	13/663	48/18888	0.270833	7.71569	8.88536	6.79386e-09	1.44709e-06	1.34072e-06	TIPIN/MCM6/ZMPSTE24/NBN/MCM4/TIMELESS/MCM3/PCNA/RFC3/E2F7/MCM7/BLM/MCIDAS	13
GO:0006275	BP	GO:0006275	regulation of DNA replication	20/663	128/18888	0.15625	4.45136	7.47279	2.08219e-08	4.04941e-06	3.75175e-06	TIPIN/MCM6/ZMPSTE24/CDC6/JADE3/NBN/MCM4/TIMELESS/MCM3/ANKRD17/PCNA/RFC3/DHX9/DNA2/E2F7/MCM7/ESCO2/ATR/BLM/MCIDAS	20
GO:0000731	BP	GO:0000731	DNA synthesis involved in DNA repair	11/663	41/18888	0.268293	7.64331	8.12194	1.10983e-07	1.9857e-05	1.83974e-05	REV3L/SPRTN/POLQ/POLE2/POLA1/PCNA/RFC3/DTL/WRN/RRM1/POLE	11
GO:0045786	BP	GO:0045786	negative regulation of cell cycle	37/663	405/18888	0.091358	2.60267	6.21856	1.18509e-07	2.03881e-05	1.88894e-05	BRCA1/TRIP13/TIPIN/RBL1/ORC1/CDC45/CDC6/CCP110/NBN/CDK6/EZH2/TRIM37/TIMELESS/RAD50/KAT2B/CENPF/PKD2/EIF2AK4/APC/RINT1/BRIP1/DNA2/BRCA2/RB1/DTL/FANCD2/ATM/CHEK1/BUB1B/TOPBP1/E2F7/ATR/PTPN11/KNTC1/BLM/MCIDAS/PRKDC	37
GO:0007093	BP	GO:0007093	mitotic cell cycle checkpoint signaling	20/663	143/18888	0.13986	3.98443	6.83269	1.38695e-07	2.29771e-05	2.12881e-05	BRCA1/TRIP13/TIPIN/ORC1/CDC6/NBN/RAD50/CENPF/APC/RINT1/DTL/FANCD2/ATM/CHEK1/BUB1B/TOPBP1/E2F7/KNTC1/BLM/PRKDC	20
GO:0022616	BP	GO:0022616	DNA strand elongation	10/663	37/18888	0.27027	7.69965	7.78019	3.91905e-07	6.26069e-05	5.80049e-05	POLA1/NBN/MCM4/MCM3/RAD50/PCNA/RFC3/DNA2/MCM7/POLE	10
GO:1901990	BP	GO:1901990	regulation of mitotic cell cycle phase transition	33/663	356/18888	0.0926966	2.64081	5.96109	4.12186e-07	6.35761e-05	5.89029e-05	DPF1/BRCA1/TRIP13/SMARCE1/CDC14A/RBL1/ORC1/ANAPC5/CDC6/NBN/CDK6/EZH2/RAD50/CENPF/KIF14/PKD2/ANKRD17/APC/RINT1/RB1/DTL/ATM/CHEK1/BUB1B/TOPBP1/PBRM1/STOX1/E2F7/RRM1/CCNE2/KNTC1/BLM/PRKDC	33
GO:0035825	BP	GO:0035825	homologous recombination	13/663	68/18888	0.191176	5.44637	7.00575	5.78989e-07	8.63273e-05	7.99818e-05	BRCA1/TRIP13/RAD54L/NBN/RAD50/BRIP1/FANCD2/ATM/ANKLE1/TOPBP1/RMI1/FANCM/UHRF1	13
GO:0010389	BP	GO:0010389	regulation of G2/M transition of mitotic cell cycle	16/663	104/18888	0.153846	4.38288	6.59801	6.6605e-07	9.61046e-05	8.90404e-05	BRCA1/ORC1/CDC6/NBN/CDK6/RAD50/CENPF/KIF14/RINT1/DTL/ATM/CHEK1/TOPBP1/STOX1/RRM1/BLM	16
GO:1901991	BP	GO:1901991	negative regulation of mitotic cell cycle phase transition	22/663	195/18888	0.112821	3.21411	5.92763	1.47271e-06	0.000199619	0.000184946	BRCA1/TRIP13/RBL1/ORC1/CDC6/NBN/EZH2/RAD50/CENPF/PKD2/APC/RINT1/RB1/DTL/ATM/CHEK1/BUB1B/TOPBP1/E2F7/KNTC1/BLM/PRKDC	22
GO:0044772	BP	GO:0044772	mitotic cell cycle phase transition	37/663	451/18888	0.0820399	2.33721	5.4821	1.6547e-06	0.000217691	0.000201689	DPF1/BRCA1/TRIP13/SMARCE1/CDC14A/RBL1/ORC1/ANAPC5/CDC6/NBN/CDK6/EZH2/FOXM1/RAD50/CENPF/KIF14/PKD2/ANKRD17/APC/RINT1/RB1/DTL/ATM/CHEK1/BUB1B/CLASP2/TOPBP1/PBRM1/STOX1/E2F7/RRM1/CCNE2/POLE/KNTC1/BLM/CCNI2/PRKDC	37
GO:0000077	BP	GO:0000077	DNA damage checkpoint signaling	17/663	125/18888	0.136	3.87446	6.14985	1.77675e-06	0.000221984	0.000205667	BRCA1/TIPIN/NBN/EIF2AK4/RINT1/BRIP1/BRCA2/DTL/FANCD2/ATM/CHEK1/TOPBP1/E2F7/ATR/PTPN11/BLM/PRKDC	17
GO:0044818	BP	GO:0044818	mitotic G2/M transition checkpoint	11/663	53/18888	0.207547	5.91275	6.83099	1.82501e-06	0.000221984	0.000205667	BRCA1/ORC1/CDC6/NBN/RAD50/RINT1/DTL/ATM/CHEK1/TOPBP1/BLM	11
GO:0062197	BP	GO:0062197	cellular response to chemical stress	29/663	311/18888	0.0932476	2.6565	5.61809	1.83622e-06	0.000221984	0.000205667	WNK1/AKR1B1/SLC4A11/HIF1A/DHRS2/NFAT5/EZH2/PPARGC1A/KAT2B/ECT2/MYB/PKD2/GCH1/PCNA/PNPT1/PARP1/FANCD2/ATM/PPARGC1B/AQP5/NOS3/STOX1/LETM1/LRRC8D/ERCC6L2/DHFRP1/MTOR/CHUK/ETV5	29
GO:0044774	BP	GO:0044774	mitotic DNA integrity checkpoint signaling	14/663	88/18888	0.159091	4.53229	6.33466	2.19326e-06	0.00025817	0.000239193	BRCA1/TIPIN/ORC1/CDC6/NBN/RINT1/DTL/FANCD2/ATM/CHEK1/TOPBP1/E2F7/BLM/PRKDC	14
GO:0098813	BP	GO:0098813	nuclear chromosome segregation	29/663	317/18888	0.0914826	2.60622	5.50075	2.69149e-06	0.000308693	0.000286002	DPF1/TRIP13/SMC1A/SMARCE1/ANAPC5/CDC6/NCAPG/KAT2B/ECT2/TTL/CENPF/STAG1/KIF14/APC/BRIP1/SMC2/RB1/FANCD2/ATM/NCAPD3/BUB1B/CLASP2/PBRM1/DCAF13/CCNE2/KNTC1/DYNC1H1/KIF4B/UHRF1	29
GO:1902749	BP	GO:1902749	regulation of cell cycle G2/M phase transition	16/663	116/18888	0.137931	3.92947	6.03626	2.9519e-06	0.000325325	0.000301412	BRCA1/ORC1/CDC6/NBN/CDK6/RAD50/CENPF/KIF14/RINT1/DTL/ATM/CHEK1/TOPBP1/STOX1/RRM1/BLM	16
GO:0042770	BP	GO:0042770	signal transduction in response to DNA damage	21/663	188/18888	0.111702	3.18225	5.73544	2.98196e-06	0.000325325	0.000301412	BRCA1/HIPK2/TIPIN/ZMPSTE24/NBN/MAP2K6/FOXM1/EIF2AK4/RINT1/BRIP1/BRCA2/DTL/FANCD2/ATM/CHEK1/TOPBP1/E2F7/ATR/PTPN11/BLM/PRKDC	21
GO:0051983	BP	GO:0051983	regulation of chromosome segregation	17/663	131/18888	0.129771	3.69701	5.908	3.42425e-06	0.000356201	0.000330019	DPF1/TRIP13/SMARCE1/ANAPC5/CDC6/NCAPG/KAT2B/CENPF/APC/SMC2/RB1/MKI67/ATM/NCAPD3/BUB1B/PBRM1/KNTC1	17
GO:0000086	BP	GO:0000086	G2/M transition of mitotic cell cycle	17/663	136/18888	0.125	3.56109	5.71708	5.73434e-06	0.000582947	0.000540098	BRCA1/ORC1/CDC6/NBN/CDK6/FOXM1/RAD50/CENPF/KIF14/RINT1/DTL/ATM/CHEK1/TOPBP1/STOX1/RRM1/BLM	17
GO:0007059	BP	GO:0007059	chromosome segregation	34/663	423/18888	0.0803783	2.28987	5.11736	6.78404e-06	0.000674334	0.000624767	DPF1/BRCA1/TRIP13/SMC1A/SMARCE1/ANAPC5/CDC6/NCAPG/KAT2B/ECT2/TTL/CENPF/STAG1/KIF14/APC/BRIP1/SMC2/RB1/FANCD2/MKI67/ATM/NCAPD3/BUB1B/CLASP2/PBRM1/DCAF13/MAPRE2/MTCL1/ESCO2/CCNE2/KNTC1/DYNC1H1/KIF4B/UHRF1	34
GO:0045930	BP	GO:0045930	negative regulation of mitotic cell cycle	24/663	248/18888	0.0967742	2.75697	5.31217	7.51042e-06	0.000714768	0.000662229	BRCA1/TRIP13/TIPIN/RBL1/ORC1/CDC6/NBN/EZH2/RAD50/CENPF/PKD2/APC/RINT1/RB1/DTL/FANCD2/ATM/CHEK1/BUB1B/TOPBP1/E2F7/KNTC1/BLM/PRKDC	24
GO:0048285	BP	GO:0048285	organelle fission	37/663	493/18888	0.0750507	2.1381	4.88379	1.26975e-05	0.0011591	0.0010739	TRIP13/SMC1A/CDC14A/RAD54L/DNM1L/ANAPC5/GDAP1/NCAPG/RAD50/KAT2B/CENPF/STAG1/KIF14/FIGNL1/APC/BRIP1/SMC2/BRCA2/RB1/FANCD2/MKI67/ATM/CHEK1/NCAPD3/BUB1B/ANKLE1/CLASP2/DCAF13/CCNE2/RMI1/GPR3/KNTC1/MYBL1/FANCM/KIF4B/UHRF1/MYO19	37
GO:0071897	BP	GO:0071897	DNA biosynthetic process	20/663	192/18888	0.104167	2.96757	5.2265	1.45954e-05	0.0013057	0.00120973	REV3L/SPRTN/POLQ/POLE2/POLA1/JADE3/RAD50/CENPF/GCH1/PCNA/RFC3/FGF2/DTL/ATM/CHEK1/WRN/RRM1/PARM1/ATR/POLE	20
GO:2000779	BP	GO:2000779	regulation of double-strand break repair	16/663	132/18888	0.121212	3.45317	5.39448	1.59155e-05	0.00139588	0.00129328	DPF1/POLQ/SMARCE1/RIF1/FOXM1/TIMELESS/BRD8/FIGNL1/PARP1/CHEK1/PBRM1/ATR/EP400/PARPBP/TRRAP/PRKDC	16
GO:0000819	BP	GO:0000819	sister chromatid segregation	22/663	229/18888	0.0960699	2.7369	5.04376	2.00053e-05	0.00172084	0.00159435	DPF1/TRIP13/SMC1A/SMARCE1/ANAPC5/CDC6/NCAPG/KAT2B/CENPF/STAG1/KIF14/APC/SMC2/RB1/ATM/NCAPD3/BUB1B/CLASP2/PBRM1/KNTC1/KIF4B/UHRF1	22
GO:0000280	BP	GO:0000280	nuclear division	34/663	446/18888	0.0762332	2.17178	4.77656	2.0628e-05	0.00174093	0.00161296	TRIP13/SMC1A/CDC14A/RAD54L/ANAPC5/NCAPG/RAD50/KAT2B/CENPF/STAG1/KIF14/FIGNL1/APC/BRIP1/SMC2/BRCA2/RB1/FANCD2/MKI67/ATM/CHEK1/NCAPD3/BUB1B/ANKLE1/CLASP2/DCAF13/CCNE2/RMI1/GPR3/KNTC1/MYBL1/FANCM/KIF4B/UHRF1	34
GO:0010972	BP	GO:0010972	negative regulation of G2/M transition of mitotic cell cycle	11/663	68/18888	0.161765	4.60846	5.68554	2.27669e-05	0.00188586	0.00174724	BRCA1/ORC1/CDC6/NBN/RAD50/RINT1/DTL/ATM/CHEK1/TOPBP1/BLM	11
GO:0051054	BP	GO:0051054	positive regulation of DNA metabolic process	26/663	301/18888	0.0863787	2.46082	4.8728	2.4025e-05	0.00195389	0.00181026	DPF1/BRCA1/SMARCE1/RIF1/NBN/PPARGC1A/FOXM1/TIMELESS/BRD8/RAD50/GCH1/PCNA/RFC3/DHX9/DNA2/FGF2/PARP1/ATM/PBRM1/WRN/E2F7/PARM1/ATR/EP400/TRRAP/PRKDC	26
GO:0031023	BP	GO:0031023	microtubule organizing center organization	17/663	152/18888	0.111842	3.18623	5.1616	2.53044e-05	0.00198573	0.00183977	BRCA1/WDR62/NIN/PARD6A/CCP110/TRIM37/CHORDC1/KAT2B/ALMS1/SSX2IP/PKD2/BRCA2/PLK4/CHEK1/CLASP2/C2CD3/MCIDAS	17
GO:0044839	BP	GO:0044839	cell cycle G2/M phase transition	17/663	152/18888	0.111842	3.18623	5.1616	2.53044e-05	0.00198573	0.00183977	BRCA1/ORC1/CDC6/NBN/CDK6/FOXM1/RAD50/CENPF/KIF14/RINT1/DTL/ATM/CHEK1/TOPBP1/STOX1/RRM1/BLM	17
GO:1902750	BP	GO:1902750	negative regulation of cell cycle G2/M phase transition	11/663	70/18888	0.157143	4.47679	5.55835	3.01558e-05	0.00232564	0.00215469	BRCA1/ORC1/CDC6/NBN/RAD50/RINT1/DTL/ATM/CHEK1/TOPBP1/BLM	11
GO:0044773	BP	GO:0044773	mitotic DNA damage checkpoint signaling	12/663	84/18888	0.142857	4.06981	5.37812	3.54399e-05	0.00259873	0.00240771	BRCA1/TIPIN/NBN/RINT1/DTL/FANCD2/ATM/CHEK1/TOPBP1/E2F7/BLM/PRKDC	12
GO:0051053	BP	GO:0051053	negative regulation of DNA metabolic process	16/663	142/18888	0.112676	3.20999	5.0418	3.96798e-05	0.00281727	0.00261018	POLQ/TIPIN/RIF1/CDC6/NBN/TIMELESS/RAD50/ZRANB3/PARP1/ATM/CHEK1/ANKLE1/ATR/PARPBP/BLM/MCIDAS	16
GO:1905818	BP	GO:1905818	regulation of chromosome separation	11/663	74/18888	0.148649	4.2348	5.31775	5.13036e-05	0.00358564	0.00332208	TRIP13/ANAPC5/NCAPG/CENPF/APC/SMC2/RB1/ATM/NCAPD3/BUB1B/KNTC1	11
GO:0051298	BP	GO:0051298	centrosome duplication	11/663	75/18888	0.146667	4.17834	5.26025	5.82437e-05	0.00400807	0.00371345	BRCA1/WDR62/CCP110/TRIM37/CHORDC1/KAT2B/ALMS1/PKD2/BRCA2/PLK4/C2CD3	11
GO:0033044	BP	GO:0033044	regulation of chromosome organization	22/663	247/18888	0.0890688	2.53745	4.63896	6.33855e-05	0.00429581	0.00398004	DPF1/TRIP13/SMARCE1/ANAPC5/CDC6/NBN/NCAPG/RAD50/KAT2B/CENPF/GCH1/APC/SMC2/RB1/PARP1/ATM/NCAPD3/BUB1B/PBRM1/ATF7IP2/ATR/KNTC1	22
GO:0030071	BP	GO:0030071	regulation of mitotic metaphase/anaphase transition	12/663	90/18888	0.133333	3.79849	5.07568	7.09388e-05	0.00466921	0.004326	DPF1/TRIP13/SMARCE1/ANAPC5/CDC6/CENPF/APC/RB1/ATM/BUB1B/PBRM1/KNTC1	12
GO:0033045	BP	GO:0033045	regulation of sister chromatid segregation	13/663	104/18888	0.125	3.56109	4.99518	7.09829e-05	0.00466921	0.004326	DPF1/TRIP13/SMARCE1/ANAPC5/CDC6/KAT2B/CENPF/APC/RB1/ATM/BUB1B/PBRM1/KNTC1	13
GO:0006282	BP	GO:0006282	regulation of DNA repair	20/663	215/18888	0.0930233	2.65011	4.64119	7.40931e-05	0.00473455	0.00438654	DPF1/BRCA1/POLQ/SMARCE1/RIF1/FOXM1/TIMELESS/BRD8/KAT2B/FIGNL1/PCNA/DHX9/PARP1/CHEK1/PBRM1/ATR/EP400/PARPBP/TRRAP/PRKDC	20
GO:1902099	BP	GO:1902099	regulation of metaphase/anaphase transition of cell cycle	12/663	93/18888	0.129032	3.67596	4.93406	9.80538e-05	0.00617739	0.00572332	DPF1/TRIP13/SMARCE1/ANAPC5/CDC6/CENPF/APC/RB1/ATM/BUB1B/PBRM1/KNTC1	12
GO:0010212	BP	GO:0010212	response to ionizing radiation	15/663	138/18888	0.108696	3.0966	4.71475	0.000103632	0.00642363	0.00595146	BRCA1/ZMPSTE24/RAD54L/ECT2/FIGNL1/BRCA2/PARP1/FANCD2/ATM/TOPBP1/WRN/RRM1/ATR/BLM/PRKDC	15
GO:0007091	BP	GO:0007091	metaphase/anaphase transition of mitotic cell cycle	12/663	94/18888	0.12766	3.63685	4.88815	0.000108878	0.00642363	0.00595146	DPF1/TRIP13/SMARCE1/ANAPC5/CDC6/CENPF/APC/RB1/ATM/BUB1B/PBRM1/KNTC1	12
GO:0007098	BP	GO:0007098	centrosome cycle	15/663	139/18888	0.107914	3.07432	4.68164	0.000112483	0.00642363	0.00595146	BRCA1/WDR62/NIN/PARD6A/CCP110/TRIM37/CHORDC1/KAT2B/ALMS1/SSX2IP/PKD2/BRCA2/PLK4/CHEK1/C2CD3	15
GO:0006820	BP	GO:0006820	monoatomic anion transport	17/663	171/18888	0.0994152	2.83221	4.59049	0.000112548	0.00642363	0.00595146	SLC4A7/SLC4A8/SLC12A2/PACC1/SLC4A4/SLC4A11/CA2/ABCC10/ABCC4/NMUR2/SLC5A6/SLC26A1/SLC26A2/CLCN5/LRRC8D/ANO5/SLC6A14	17
GO:0000070	BP	GO:0000070	mitotic sister chromatid segregation	18/663	188/18888	0.0957447	2.72764	4.54063	0.000116061	0.00642363	0.00595146	TRIP13/SMC1A/ANAPC5/NCAPG/KAT2B/CENPF/STAG1/KIF14/APC/SMC2/RB1/ATM/NCAPD3/BUB1B/CLASP2/KNTC1/KIF4B/UHRF1	18
GO:0006970	BP	GO:0006970	response to osmotic stress	11/663	81/18888	0.135802	3.86883	4.93506	0.000119196	0.00642363	0.00595146	WNK1/SLC12A2/AKR1B1/SLC4A11/NFAT5/PKD2/ICOSLG/AQP5/LETM1/LRRC8D/MTOR	11
GO:0051304	BP	GO:0051304	chromosome separation	11/663	81/18888	0.135802	3.86883	4.93506	0.000119196	0.00642363	0.00595146	TRIP13/ANAPC5/NCAPG/CENPF/APC/SMC2/RB1/ATM/NCAPD3/BUB1B/KNTC1	11
GO:0045787	BP	GO:0045787	positive regulation of cell cycle	26/663	332/18888	0.0783133	2.23104	4.31623	0.000123352	0.00656849	0.00608567	WNK1/LRP6/CDC14A/ANAPC5/CDC6/EZH2/NCAPG/KAT2B/ECT2/TTL/KIF14/ANKRD17/SMC2/BRCA2/RB1/PLK4/DTL/CHEK1/NCAPD3/STOX1/E2F7/RRM1/HCFC1/CCNE2/PTPN11/DYNC1H1	26
GO:0071214	BP	GO:0071214	cellular response to abiotic stimulus	26/663	334/18888	0.0778443	2.21768	4.28246	0.000135867	0.00706666	0.00654722	BRCA1/WNK1/ZMPSTE24/AKR1B1/SLC4A11/NFAT5/ECT2/CASP8AP2/PKD2/EIF2AK4/FIGNL1/PCNA/FGF2/BRCA2/PARP1/ATM/CHEK1/AQP5/WRN/AQP2/PBK/LETM1/LRRC8D/ATR/BLM/MTOR	26
GO:0104004	BP	GO:0104004	cellular response to environmental stimulus	26/663	334/18888	0.0778443	2.21768	4.28246	0.000135867	0.00706666	0.00654722	BRCA1/WNK1/ZMPSTE24/AKR1B1/SLC4A11/NFAT5/ECT2/CASP8AP2/PKD2/EIF2AK4/FIGNL1/PCNA/FGF2/BRCA2/PARP1/ATM/CHEK1/AQP5/WRN/AQP2/PBK/LETM1/LRRC8D/ATR/BLM/MTOR	26
GO:0044784	BP	GO:0044784	metaphase/anaphase transition of cell cycle	12/663	97/18888	0.123711	3.52437	4.75411	0.000147721	0.00759489	0.00703663	DPF1/TRIP13/SMARCE1/ANAPC5/CDC6/CENPF/APC/RB1/ATM/BUB1B/PBRM1/KNTC1	12
GO:0045739	BP	GO:0045739	positive regulation of DNA repair	14/663	129/18888	0.108527	3.0918	4.54688	0.000177559	0.00901618	0.00835344	DPF1/BRCA1/SMARCE1/RIF1/FOXM1/TIMELESS/BRD8/PCNA/DHX9/PARP1/PBRM1/EP400/TRRAP/PRKDC	14
GO:2000781	BP	GO:2000781	positive regulation of double-strand break repair	11/663	85/18888	0.129412	3.68677	4.73512	0.000184804	0.00908383	0.00841612	DPF1/SMARCE1/RIF1/FOXM1/TIMELESS/BRD8/PARP1/PBRM1/EP400/TRRAP/PRKDC	11
GO:0034599	BP	GO:0034599	cellular response to oxidative stress	21/663	248/18888	0.0846774	2.41235	4.27021	0.000187692	0.00912551	0.00845474	SLC4A11/HIF1A/DHRS2/EZH2/PPARGC1A/KAT2B/ECT2/MYB/PKD2/GCH1/PCNA/PNPT1/PARP1/FANCD2/ATM/PPARGC1B/NOS3/ERCC6L2/DHFRP1/CHUK/ETV5	21
GO:0010569	BP	GO:0010569	regulation of double-strand break repair via homologous recombination	10/663	72/18888	0.138889	3.95676	4.79428	0.000199698	0.00960481	0.00889881	POLQ/RIF1/TIMELESS/BRD8/FIGNL1/PARP1/CHEK1/EP400/PARPBP/TRRAP	10
GO:0032868	BP	GO:0032868	response to insulin	22/663	269/18888	0.0817844	2.32993	4.19017	0.000218716	0.0104076	0.00964263	ATP2B1/CAD/ZNF106/KANK1/C2CD5/KAT2B/GRB14/PIK3R3/IDE/VPS13C/ZBED3/SORT1/APC/TBC1D4/RB1/PARP1/PDE3B/SLC27A4/PTPN11/ENPP1/MTOR/PRKDC	22
GO:0000018	BP	GO:0000018	regulation of DNA recombination	14/663	132/18888	0.106061	3.02153	4.4453	0.00022636	0.0104269	0.0096605	POLQ/RIF1/TIMELESS/BRD8/RAD50/ZRANB3/FIGNL1/PARP1/CHEK1/ANKLE1/EP400/PARPBP/TRRAP/BLM	14
GO:0035725	BP	GO:0035725	sodium ion transmembrane transport	17/663	182/18888	0.0934066	2.66103	4.29465	0.00023941	0.0107088	0.00992167	SLC6A7/SLC4A7/SLC4A8/WNK1/SLC12A2/ATP1B3/SLC4A4/SLC4A11/SLC9A2/PKD2/SLC5A6/GPD1L/SLC6A20/SLC9A4/SLC28A3/DMD/SLC6A14	17
GO:0009165	BP	GO:0009165	nucleotide biosynthetic process	23/663	293/18888	0.0784983	2.23631	4.06789	0.00028796	0.0126197	0.0116921	SLC4A7/GUCY1B1/CAD/MTHFD1/PPARGC1A/ADCY3/SLC27A2/PARP1/PRPS1/PANK1/ATP5MC1/MTHFD2L/GUCY1A1/NOS3/RRM1/ELOVL6/CTPS1/IMPDH2/PFAS/HACD2/NME1/ADSL/ACACA	23
GO:2000045	BP	GO:2000045	regulation of G1/S transition of mitotic cell cycle	17/663	185/18888	0.0918919	2.61788	4.21775	0.000290594	0.0126197	0.0116921	DPF1/SMARCE1/RBL1/CDC6/EZH2/KIF14/PKD2/ANKRD17/APC/RB1/ATM/PBRM1/STOX1/E2F7/RRM1/CCNE2/PRKDC	17
GO:0051302	BP	GO:0051302	regulation of cell division	17/663	186/18888	0.0913978	2.6038	4.19246	0.000309644	0.0133177	0.0123388	WNK1/CDC14A/CDC6/CCP110/KAT2B/ECT2/BIRC6/KIF14/FGF2/BRCA2/PRDM15/AHCTF1/SHH/E2F7/BLM/TXNIP/MYO19	17
GO:1901293	BP	GO:1901293	nucleoside phosphate biosynthetic process	23/663	295/18888	0.0779661	2.22115	4.03191	0.000317364	0.0135197	0.0125259	SLC4A7/GUCY1B1/CAD/MTHFD1/PPARGC1A/ADCY3/SLC27A2/PARP1/PRPS1/PANK1/ATP5MC1/MTHFD2L/GUCY1A1/NOS3/RRM1/ELOVL6/CTPS1/IMPDH2/PFAS/HACD2/NME1/ADSL/ACACA	23
GO:0032869	BP	GO:0032869	cellular response to insulin stimulus	18/663	206/18888	0.0873786	2.4893	4.0993	0.000361919	0.0152723	0.0141497	ATP2B1/ZNF106/KANK1/C2CD5/KAT2B/GRB14/PIK3R3/IDE/APC/TBC1D4/RB1/PARP1/PDE3B/SLC27A4/PTPN11/ENPP1/MTOR/PRKDC	18
GO:0032200	BP	GO:0032200	telomere organization	17/663	189/18888	0.0899471	2.56247	4.11755	0.000373432	0.0156109	0.0144634	RIF1/NBN/EZH2/RAD50/GCH1/PCNA/DNA2/BRCA2/PARP1/ATM/WRN/EXO1/ATR/CCNE2/BLM/PRKDC/H3C10	17
GO:0006814	BP	GO:0006814	sodium ion transport	20/663	244/18888	0.0819672	2.33514	4.00365	0.000404361	0.0166261	0.015404	SLC6A7/SLC4A7/SLC4A8/WNK1/SLC12A2/ATP1B3/SLC4A4/SLC4A11/SLC23A2/SLC9A2/PKD2/SLC5A6/GPD1L/SLC6A20/NOS3/SLC38A11/SLC9A4/SLC28A3/DMD/SLC6A14	20
GO:0032465	BP	GO:0032465	regulation of cytokinesis	11/663	93/18888	0.11828	3.36963	4.36923	0.000410091	0.0166758	0.01545	WNK1/CDC14A/CDC6/CCP110/ECT2/BIRC6/KIF14/BRCA2/AHCTF1/E2F7/MYO19	11
GO:0000723	BP	GO:0000723	telomere maintenance	15/663	158/18888	0.0949367	2.70462	4.10386	0.000459587	0.0181923	0.0168551	RIF1/NBN/RAD50/GCH1/PCNA/DNA2/BRCA2/PARP1/ATM/WRN/EXO1/ATR/CCNE2/BLM/PRKDC	15
GO:1902806	BP	GO:1902806	regulation of cell cycle G1/S phase transition	18/663	211/18888	0.0853081	2.43031	3.98496	0.00048286	0.0189459	0.0175533	DPF1/SMARCE1/RBL1/CDC6/EZH2/KIF14/PKD2/ANKRD17/APC/RB1/ATM/PBRM1/STOX1/E2F7/RRM1/CCNE2/TCIM/PRKDC	18
GO:0010639	BP	GO:0010639	negative regulation of organelle organization	26/663	365/18888	0.0712329	2.02933	3.78748	0.000538579	0.0206441	0.0191266	BRCA1/ADCK1/TRIP13/MAP2/CARMIL1/HUWE1/CCP110/NBN/KANK1/TRIM37/TBC1D30/RAD50/KAT2B/SPTBN1/CENPF/APC/TBC1D4/PARP1/ATM/CHEK1/MPV17L/BUB1B/CLASP2/KNTC1/KIF24/MTOR	26
GO:0060271	BP	GO:0060271	cilium assembly	27/663	385/18888	0.0701299	1.99791	3.77315	0.000539986	0.0206441	0.0191266	SYNE2/CDC14A/CYLD/ABLIM1/KIAA0586/CEP128/RPGRIP1L/CCP110/TBC1D30/SSX2IP/ONECUT2/GORAB/ABCC4/FHDC1/PLK4/CELSR2/DCDC2/TMEM138/PCNT/STK36/C2CD3/ARL13B/CEP83/KIF24/DYNC2H1/HTT/MCIDAS	27
GO:0046390	BP	GO:0046390	ribose phosphate biosynthetic process	19/663	233/18888	0.0815451	2.32311	3.87598	0.00059541	0.0223804	0.0207353	GUCY1B1/CAD/MTHFD1/PPARGC1A/ADCY3/SLC27A2/PARP1/PRPS1/PANK1/ATP5MC1/GUCY1A1/ELOVL6/CTPS1/IMPDH2/PFAS/HACD2/NME1/ADSL/ACACA	19
GO:0000082	BP	GO:0000082	G1/S transition of mitotic cell cycle	19/663	234/18888	0.0811966	2.31318	3.85525	0.000627341	0.0233841	0.0216653	DPF1/SMARCE1/RBL1/CDC6/CDK6/EZH2/KIF14/PKD2/ANKRD17/APC/RB1/ATM/PBRM1/STOX1/E2F7/RRM1/CCNE2/POLE/PRKDC	19
GO:0098656	BP	GO:0098656	monoatomic anion transmembrane transport	14/663	146/18888	0.0958904	2.73179	4.00653	0.000636297	0.023522	0.021793	SLC4A7/SLC4A8/SLC12A2/PACC1/SLC4A4/ABCC10/ABCC4/NMUR2/SLC5A6/SLC26A1/SLC26A2/CLCN5/LRRC8D/ANO5	14
GO:0051321	BP	GO:0051321	meiotic cell cycle	22/663	291/18888	0.0756014	2.15378	3.78315	0.000643874	0.0236069	0.0218717	TRIP13/SMC1A/RAD54L/ANAPC5/NBN/RAD50/FIGNL1/BRIP1/SMC2/BRCA2/FANCD2/ATM/NCAPD3/ANKLE1/DCAF13/ZNF318/EXO1/CCNE2/RMI1/GPR3/MYBL1/FANCM	22
GO:0015711	BP	GO:0015711	organic anion transport	30/663	451/18888	0.0665188	1.89503	3.66934	0.000652338	0.0237228	0.0219791	SLC6A7/SLC4A7/SLC4A8/SLC12A2/SLC4A4/SLC4A11/SLC23A2/SLC7A6/MAP2K6/SLC35D1/SLC36A1/ABCC10/ABCC4/NMUR2/THBS1/SLC5A6/SLC27A2/SFXN5/SLC26A1/NTRK2/SLC26A2/SLC6A20/SLC27A4/MFSD2A/SLC38A11/LRRC8D/SLC25A20/AKR1C1/CYB5RL/SLC6A14	30
GO:0044782	BP	GO:0044782	cilium organization	28/663	412/18888	0.0679612	1.93612	3.66423	0.000702073	0.025123	0.0232763	SYNE2/CDC14A/CYLD/ABLIM1/KIAA0586/CEP128/RPGRIP1L/CCP110/TBC1D30/SSX2IP/PKD2/ONECUT2/GORAB/ABCC4/FHDC1/PLK4/CELSR2/DCDC2/TMEM138/PCNT/STK36/C2CD3/ARL13B/CEP83/KIF24/DYNC2H1/HTT/MCIDAS	28
GO:0140694	BP	GO:0140694	non-membrane-bounded organelle assembly	28/663	413/18888	0.0677966	1.93144	3.6504	0.000728811	0.0258728	0.023971	BRCA1/WNK1/DHX29/SMC1A/WDR62/CCP110/TRIM37/MDN1/CNOT6/KAT2B/ALMS1/CENPF/STAG1/PLK4/CLASP2/DCAF13/MAPRE2/C2CD3/RNF213/SH3PXD2B/KNTC1/DYNC1H1/KIF4B/MCIDAS/PRKDC/BOP1/UHRF1/RRP7BP	28
GO:0006164	BP	GO:0006164	purine nucleotide biosynthetic process	20/663	256/18888	0.078125	2.22568	3.76592	0.000743108	0.0259681	0.0240593	SLC4A7/GUCY1B1/MTHFD1/PPARGC1A/ADCY3/SLC27A2/PARP1/PRPS1/PANK1/ATP5MC1/MTHFD2L/GUCY1A1/NOS3/ELOVL6/IMPDH2/PFAS/HACD2/NME1/ADSL/ACACA	20
GO:0008589	BP	GO:0008589	regulation of smoothened signaling pathway	10/663	85/18888	0.117647	3.35161	4.14444	0.000775267	0.0268819	0.024906	RPGRIP1L/GORAB/RB1/DCDC2/DLG5/STK36/SHH/C2CD3/DYNC2H1/ENPP1	10
GO:0040029	BP	GO:0040029	epigenetic regulation of gene expression	18/663	220/18888	0.0818182	2.33089	3.78713	0.000789658	0.0269629	0.024981	BRCA1/HIPK2/RIF1/ZMPSTE24/EZH2/TASOR2/TRIM37/KAT2B/HELLS/DNMT1/RB1/CHEK1/DCAF13/ATF7IP2/KMT2D/GLMN/UHRF1/H3C10	18
GO:0140014	BP	GO:0140014	mitotic nuclear division	21/663	277/18888	0.0758123	2.15979	3.70885	0.000816962	0.0276652	0.0256317	TRIP13/SMC1A/CDC14A/ANAPC5/NCAPG/KAT2B/CENPF/STAG1/KIF14/APC/SMC2/RB1/MKI67/ATM/CHEK1/NCAPD3/BUB1B/CLASP2/KNTC1/KIF4B/UHRF1	21
GO:0120162	BP	GO:0120162	positive regulation of cold-induced thermogenesis	11/663	101/18888	0.108911	3.10273	4.04129	0.000830819	0.0276652	0.0256317	PPARGC1A/ALMS1/APC/SFXN5/PPARGC1B/ELOVL6/KSR2/GATM/GPR3/FFAR4/DYNC1H1	11
GO:0019693	BP	GO:0019693	ribose phosphate metabolic process	31/663	480/18888	0.0645833	1.83989	3.55506	0.000868018	0.0285489	0.0264504	GUCY1B1/SLC4A4/CAD/DNM1L/HIF1A/MTHFD1/AADAT/PPARGC1A/KAT2B/MCEE/FIGNL1/ADCY3/PDE5A/SLC27A2/PARP1/PRPS1/PANK1/ATP5MC1/GUCY1A1/ELOVL6/MFN1/CTPS1/IMPDH2/PFAS/ENPP1/ENTPD7/MTOR/HACD2/NME1/ADSL/ACACA	31
GO:0046942	BP	GO:0046942	carboxylic acid transport	25/663	358/18888	0.0698324	1.98943	3.60491	0.000907723	0.0296368	0.0274583	SLC6A7/SLC12A2/SLC23A2/SLC7A6/MAP2K6/SLC35D1/SLC36A1/ABCC10/ABCC4/NMUR2/THBS1/SLC5A6/SLC27A2/SFXN5/SLC26A1/NTRK2/SLC26A2/SLC6A20/SLC27A4/MFSD2A/SLC38A11/LRRC8D/SLC25A20/AKR1C1/SLC6A14	25
GO:0015698	BP	GO:0015698	inorganic anion transport	15/663	169/18888	0.0887574	2.52858	3.80711	0.000927784	0.0300723	0.0278618	SLC4A7/SLC4A8/SLC12A2/PACC1/SLC4A4/SLC4A11/CA2/NMUR2/SLC5A6/SLC26A1/SLC26A2/CLCN5/ANO5/ENPP1/SLC6A14	15
GO:0015849	BP	GO:0015849	organic acid transport	25/663	359/18888	0.0696379	1.98389	3.58982	0.000944265	0.0303863	0.0281528	SLC6A7/SLC12A2/SLC23A2/SLC7A6/MAP2K6/SLC35D1/SLC36A1/ABCC10/ABCC4/NMUR2/THBS1/SLC5A6/SLC27A2/SFXN5/SLC26A1/NTRK2/SLC26A2/SLC6A20/SLC27A4/MFSD2A/SLC38A11/LRRC8D/SLC25A20/AKR1C1/SLC6A14	25
GO:0044843	BP	GO:0044843	cell cycle G1/S phase transition	20/663	262/18888	0.0763359	2.17471	3.65196	0.000989507	0.0316147	0.0292909	DPF1/SMARCE1/RBL1/CDC6/CDK6/EZH2/KIF14/PKD2/ANKRD17/APC/RB1/ATM/PBRM1/STOX1/E2F7/RRM1/CCNE2/TCIM/POLE/PRKDC	20
GO:0090068	BP	GO:0090068	positive regulation of cell cycle process	20/663	263/18888	0.0760456	2.16644	3.63326	0.00103674	0.03242	0.0300369	WNK1/CDC14A/ANAPC5/CDC6/EZH2/NCAPG/KAT2B/ECT2/KIF14/ANKRD17/SMC2/RB1/PLK4/DTL/NCAPD3/STOX1/E2F7/RRM1/CCNE2/DYNC1H1	20
GO:0009260	BP	GO:0009260	ribonucleotide biosynthetic process	18/663	226/18888	0.079646	2.26901	3.66054	0.00107642	0.0332058	0.030765	GUCY1B1/CAD/MTHFD1/PPARGC1A/ADCY3/SLC27A2/PARP1/PANK1/ATP5MC1/GUCY1A1/ELOVL6/CTPS1/IMPDH2/PFAS/HACD2/NME1/ADSL/ACACA	18
GO:0072522	BP	GO:0072522	purine-containing compound biosynthetic process	20/663	264/18888	0.0757576	2.15823	3.61465	0.00108589	0.0332683	0.0308229	SLC4A7/GUCY1B1/MTHFD1/PPARGC1A/ADCY3/SLC27A2/PARP1/PRPS1/PANK1/ATP5MC1/MTHFD2L/GUCY1A1/NOS3/ELOVL6/IMPDH2/PFAS/HACD2/NME1/ADSL/ACACA	20
GO:0009259	BP	GO:0009259	ribonucleotide metabolic process	30/663	466/18888	0.0643777	1.83404	3.47707	0.00109828	0.0334191	0.0309626	GUCY1B1/SLC4A4/CAD/DNM1L/HIF1A/MTHFD1/AADAT/PPARGC1A/KAT2B/MCEE/FIGNL1/ADCY3/PDE5A/SLC27A2/PARP1/PANK1/ATP5MC1/GUCY1A1/ELOVL6/MFN1/CTPS1/IMPDH2/PFAS/ENPP1/ENTPD7/MTOR/HACD2/NME1/ADSL/ACACA	30
GO:0072331	BP	GO:0072331	signal transduction by p53 class mediator	15/663	177/18888	0.0847458	2.4143	3.60564	0.00148031	0.0429963	0.0398358	E2F2/HIPK2/ZMPSTE24/NBN/MAP2K6/FOXM1/URB2/BRCA2/ATM/CHEK1/E2F7/ATR/TAF9B/MTOR/BOP1	15
GO:0140013	BP	GO:0140013	meiotic nuclear division	16/663	197/18888	0.0812183	2.3138	3.5355	0.00163039	0.0467483	0.0433121	TRIP13/RAD54L/RAD50/FIGNL1/BRIP1/SMC2/BRCA2/FANCD2/ATM/ANKLE1/DCAF13/CCNE2/RMI1/GPR3/MYBL1/FANCM	16
GO:0043434	BP	GO:0043434	response to peptide hormone	28/663	438/18888	0.0639269	1.82119	3.31657	0.00175749	0.0497548	0.0460976	LRP6/ATP2B1/CAD/CDC6/ZNF106/CA2/KANK1/C2CD5/KAT2B/GRB14/PIK3R3/IDE/VPS13C/ZBED3/SORT1/APC/TBC1D4/BRIP1/PNPT1/RB1/PARP1/PDE3B/SLC27A4/PTPN11/ENPP1/MTOR/CHUK/PRKDC	28
GO:0000228	CC	GO:0000228	nuclear chromosome	39/686	226/19894	0.172566	5.00442	11.4416	7.31157e-17	3.87513e-14	3.4018e-14	BRCA1/MCM10/SMC1A/SMARCE1/TIPIN/MCM6/SRCAP/ORC1/CDC45/POLE2/POLA1/MCM4/NCAPG/TIMELESS/MCM3/BRD8/RAD50/ZRANB3/GINS2/FIGNL1/PCNA/DHX9/SMC2/BRCA2/PARP1/MMS22L/CHEK1/NCAPD3/RBBP4/TOPBP1/PBRM1/NOL6/MCM7/POLE/GINS3/EP400/TRRAP/BLM/WDHD1	39
GO:0005657	CC	GO:0005657	replication fork	17/686	74/19894	0.22973	6.66216	9.22184	4.14822e-10	1.09928e-07	9.65007e-08	MCM10/TIPIN/POLA1/NBN/TIMELESS/MCM3/ZRANB3/DNMT1/PCNA/RFC3/PARP1/MMS22L/CHEK1/WRN/BLM/WDHD1/UHRF1	17
GO:0098687	CC	GO:0098687	chromosomal region	39/686	402/19894	0.0970149	2.81343	6.94157	6.61189e-09	1.1681e-06	1.02542e-06	SMC1A/SMARCE1/MCM6/THOC1/RIF1/ORC1/NBN/MCM4/EZH2/NCAPG/MCM3/RAD50/KAT2B/CENPF/STAG1/HELLS/DNMT1/PCNA/APC/DNA2/BRCA2/PARP1/ATM/CHEK1/NCAPD3/AHCTF1/BUB1B/RBBP4/CLASP2/PBRM1/WRN/MCM7/MTCL1/ESCO2/ATR/KNTC1/ERCC6L/BLM/PRKDC	39
GO:0000781	CC	GO:0000781	chromosome, telomeric region	21/686	173/19894	0.121387	3.52023	6.29173	5.80037e-07	4.96277e-05	4.35659e-05	MCM6/THOC1/RIF1/ORC1/NBN/MCM4/EZH2/MCM3/RAD50/PCNA/DNA2/BRCA2/PARP1/ATM/CHEK1/RBBP4/WRN/MCM7/ATR/BLM/PRKDC	21
GO:0043596	CC	GO:0043596	nuclear replication fork	10/686	41/19894	0.243902	7.07317	7.3564	9.48105e-07	6.2812e-05	5.51398e-05	MCM10/TIPIN/POLA1/TIMELESS/MCM3/ZRANB3/PCNA/PARP1/MMS22L/WDHD1	10
GO:0034399	CC	GO:0034399	nuclear periphery	18/686	150/19894	0.12	3.48	5.7617	4.33239e-06	0.000255129	0.000223967	HLTF/SMC1A/SMARCE1/THOC1/CAD/POLA1/CENPF/STAG1/MYB/PCNA/AHCTF1/NUP205/ZNF326/GFI1/PBRM1/BLM/KIF4B/UHRF1	18
GO:0016363	CC	GO:0016363	nuclear matrix	16/686	128/19894	0.125	3.625	5.63049	8.65095e-06	0.000416818	0.000365906	HLTF/SMC1A/SMARCE1/THOC1/CAD/POLA1/CENPF/STAG1/MYB/AHCTF1/ZNF326/GFI1/PBRM1/BLM/KIF4B/UHRF1	16
GO:0000793	CC	GO:0000793	condensed chromosome	25/686	281/19894	0.088968	2.58007	5.04114	1.56808e-05	0.000692567	0.000607974	BRCA1/SMC1A/SMARCE1/RIF1/NCAPG/RAD50/KAT2B/CENPF/APC/SMC2/BRCA2/FANCD2/MKI67/CHEK1/NCAPD3/AHCTF1/BUB1B/CLASP2/TOPBP1/PBRM1/NOL6/MTCL1/KNTC1/ERCC6L/BLM	25
GO:0005819	CC	GO:0005819	spindle	32/686	433/19894	0.073903	2.14319	4.54517	4.70718e-05	0.00178201	0.00156434	WNK1/SMC1A/WDR62/CDC14A/RIF1/CYLD/ANAPC5/CDC6/NIN/CEP128/KAT2B/ECT2/TTL/BIRC6/RMDN2/ALMS1/CENPF/STAG1/KIF14/PKD2/RB1/AFG2A/DCDC2/ATM/BUB1B/CLASP2/TOPBP1/MAPRE2/MTCL1/KNTC1/MICAL3/UHRF1	32
GO:0005635	CC	GO:0005635	nuclear envelope	35/686	498/19894	0.0702811	2.03815	4.43395	5.89002e-05	0.00208114	0.00182694	SYNE2/CCAR1/WDR3/RIF1/ZMPSTE24/NUP188/CEP128/DHRS2/POLA1/INTS2/CENPF/TMX4/GCH1/NUP210/ANKRD17/XPO4/SORT1/TEX2/BRIP1/DTL/PARP1/DST/RANBP2/AHCTF1/NUP205/DUSP2/MCM3AP/QSOX2/NEMP1/RRM1/ATR/DPY19L3/IPO9/FAM169A/MTOR	35
GO:0005874	CC	GO:0005874	microtubule	33/686	468/19894	0.0705128	2.04487	4.3228	8.93702e-05	0.00296039	0.00259879	MAP2/CYLD/DNM1L/NIN/SNPH/RPGRIP1L/TTL/RMDN2/KIF14/HSPH1/MACF1/HOOK1/APC/FHDC1/SLAIN1/SRPRB/DCDC2/ARHGAP18/DST/TIAM1/PCNT/KIF26B/CLASP2/EML5/MAPRE2/MTCL1/KNTC1/DYNLT2/KIF24/DYNC2H1/DYNC1H1/EML6/KIF4B	33
GO:0000794	CC	GO:0000794	condensed nuclear chromosome	11/686	81/19894	0.135802	3.93827	5.00761	0.000102146	0.00318456	0.00279558	BRCA1/SMC1A/NCAPG/RAD50/SMC2/BRCA2/CHEK1/NCAPD3/TOPBP1/NOL6/BLM	11
GO:0031965	CC	GO:0031965	nuclear membrane	24/686	313/19894	0.0766773	2.22364	4.12364	0.000235592	0.00693688	0.00608957	SYNE2/WDR3/RIF1/ZMPSTE24/CEP128/INTS2/CENPF/TMX4/GCH1/NUP210/ANKRD17/SORT1/TEX2/BRIP1/DTL/RANBP2/AHCTF1/NUP205/DUSP2/MCM3AP/QSOX2/NEMP1/DPY19L3/FAM169A	24
GO:0045178	CC	GO:0045178	basal part of cell	23/686	305/19894	0.0754098	2.18689	3.94751	0.000399244	0.0101973	0.00895179	SLC4A7/SLC4A8/SLC12A2/ATP1B3/ATP2B1/SLC4A4/SLC4A11/SLC23A2/PKD2/IDE/ABCC10/ABCC4/CHRM3/SLC5A6/SLC26A1/DST/AQP5/CLDN1/CLASP2/ABCA1/AQP2/SLC9A4/ENPP1	23
GO:0009925	CC	GO:0009925	basal plasma membrane	22/686	286/19894	0.0769231	2.23077	3.962	0.000404046	0.0101973	0.00895179	SLC4A7/SLC4A8/SLC12A2/ATP1B3/ATP2B1/SLC4A4/SLC4A11/SLC23A2/PKD2/IDE/ABCC10/ABCC4/CHRM3/SLC5A6/SLC26A1/DST/AQP5/CLDN1/ABCA1/AQP2/SLC9A4/ENPP1	22
GO:0016323	CC	GO:0016323	basolateral plasma membrane	20/686	255/19894	0.0784314	2.27451	3.87101	0.000570373	0.0137408	0.0120624	SLC4A7/SLC4A8/SLC12A2/ATP1B3/ATP2B1/SLC4A4/SLC4A11/SLC23A2/PKD2/IDE/ABCC10/ABCC4/CHRM3/SLC5A6/SLC26A1/CLDN1/ABCA1/AQP2/SLC9A4/ENPP1	20
GO:0005881	CC	GO:0005881	cytoplasmic microtubule	11/686	106/19894	0.103774	3.00943	3.9201	0.00107844	0.0229623	0.0201575	CYLD/NIN/SNPH/RPGRIP1L/APC/FHDC1/SRPRB/ARHGAP18/CLASP2/MAPRE2/DYNC1H1	11
GO:0061695	CC	GO:0061695	transferase complex, transferring phosphorus-containing groups	22/686	308/19894	0.0714286	2.07143	3.58127	0.00108313	0.0229623	0.0201575	REV3L/POLR3B/POLR1A/ERC1/POLE2/POLA1/PARD6A/CDK6/MCM3/PIK3R3/POLR1B/PCNA/DNA2/RB1/PRPS1/CCNE2/POLE/TAF9B/TRRAP/CCNI2/CHUK/PRKDC	22
GO:0035861	CC	GO:0035861	site of double-strand break	10/686	91/19894	0.10989	3.18681	3.95128	0.00115742	0.0235935	0.0207117	POLQ/RIF1/SAMHD1/NBN/TIMELESS/RAD50/PARP1/MMS22L/TOPBP1/ESCO2	10
GO:0005814	CC	GO:0005814	centriole	14/686	160/19894	0.0875	2.5375	3.6901	0.00131896	0.0250654	0.0220037	WDR62/NIN/KIAA0586/CEP128/CCP110/ALMS1/HERC2/LRRCC1/PLK4/PCNT/C2CD3/CEP83/KIF24/HTT	14
GO:0000775	CC	GO:0000775	chromosome, centromeric region	19/686	257/19894	0.07393	2.14397	3.4883	0.00155512	0.0284211	0.0249496	SMC1A/SMARCE1/EZH2/NCAPG/KAT2B/CENPF/STAG1/HELLS/DNMT1/APC/NCAPD3/AHCTF1/BUB1B/CLASP2/PBRM1/MTCL1/ESCO2/KNTC1/ERCC6L	19
GO:0008094	MF	GO:0008094	ATP-dependent activity, acting on DNA	28/678	123/18522	0.227642	6.21886	11.3196	5.05721e-15	4.37449e-12	3.90736e-12	RECQL/POLQ/HLTF/MCM6/SRCAP/RAD54L/MCM4/MCM3/ASCC3/RAD50/TTF2/HELLS/ZRANB3/CHD6/MCM8/RFC3/DHX9/BRIP1/DNA2/SHPRH/RBBP4/WRN/MCM7/ERCC6L2/EP400/ERCC6L/FANCM/BLM	28
GO:0140097	MF	GO:0140097	catalytic activity, acting on DNA	39/678	248/18522	0.157258	4.29607	10.1861	1.24039e-14	5.36469e-12	4.79183e-12	RECQL/REV3L/POLQ/HLTF/MCM6/SRCAP/RAD54L/POLE2/POLA1/MCM4/MCM3/ASCC3/RAD50/TTF2/HELLS/ZRANB3/CHD6/MCM8/DNMT1/PCNA/RFC3/DHX9/BRIP1/DNA2/SHPRH/EXOG/ANKLE1/RBBP4/WRN/MCM7/EXO1/POLE/ERCC6L2/EP400/ERCC6L/FANCM/BLM/DCLRE1A/NME1	39
GO:0016887	MF	GO:0016887	ATP hydrolysis activity	50/678	417/18522	0.119904	3.27561	9.16152	1.42883e-13	4.11978e-11	3.67985e-11	RECQL/DHX33/POLQ/DHX29/ATP2B1/TRIP13/SMC1A/MCM6/SRCAP/ORC1/RAD54L/CDC6/VWA8/MCM4/MCM3/MDN1/ASCC3/RAD50/KIF14/CHD6/ABCC10/ABCC4/MCM8/PEX1/FIGNL1/RFC3/ABCB10/DHX9/BRIP1/SMC2/DNA2/ATP10D/AFG2A/ATAD2/ATAD3B/ABCA1/WRN/MCM7/RNF213/ABCA13/HSP90AB3P/ERCC6L/DYNC2H1/FANCM/DYNC1H1/BLM/ATAD3A/ATAD3C/HSP90AA2P/MYO19	50
GO:0004386	MF	GO:0004386	helicase activity	28/678	154/18522	0.181818	4.96702	9.63594	1.92012e-12	4.15227e-10	3.70887e-10	RECQL/DHX33/POLQ/DHX29/HLTF/MCM6/SRCAP/RAD54L/MCM4/MCM3/ASCC3/RAD50/TTF2/HELLS/CHD6/MCM8/RFC3/DHX9/BRIP1/DNA2/SHPRH/WRN/MCM7/ERCC6L2/EP400/ERCC6L/FANCM/BLM	28
GO:0003678	MF	GO:0003678	DNA helicase activity	16/678	59/18522	0.271186	7.40843	9.61009	2.20679e-10	3.81775e-08	3.41007e-08	RECQL/POLQ/MCM6/MCM4/MCM3/ASCC3/RAD50/MCM8/RFC3/DHX9/BRIP1/DNA2/WRN/MCM7/FANCM/BLM	16
GO:0140658	MF	GO:0140658	ATP-dependent chromatin remodeler activity	11/678	36/18522	0.305556	8.34735	8.60124	3.79994e-08	5.47825e-06	4.89326e-06	HLTF/SRCAP/RAD54L/TTF2/HELLS/ZRANB3/CHD6/SHPRH/ERCC6L2/EP400/ERCC6L	11
GO:0003697	MF	GO:0003697	single-stranded DNA binding	19/678	119/18522	0.159664	4.36179	7.17135	6.3172e-08	6.83047e-06	6.10109e-06	RECQL/SPRTN/MCM10/MCM6/RAD54L/CDC45/SAMHD1/POLA1/MCM4/MCM3/RAD50/ZRANB3/MCM8/DHX9/SMC2/BRCA2/MMS22L/MCM7/BLM	19
GO:0004536	MF	GO:0004536	DNA nuclease activity	10/678	63/18522	0.15873	4.33628	5.17047	8.94494e-05	0.00703397	0.00628286	POLQ/RAD50/ZRANB3/DNA2/EXOG/ANKLE1/EXO1/POLE/DCLRE1A/NME1	10
GO:0015370	MF	GO:0015370	solute:sodium symporter activity	11/678	79/18522	0.139241	3.80385	4.86804	0.000136852	0.00986475	0.00881135	SLC6A7/SLC4A7/SLC4A8/SLC12A2/SLC4A4/SLC23A2/SLC5A6/SLC6A20/MFSD2A/SLC28A3/SLC6A14	11
GO:0031267	MF	GO:0031267	small GTPase binding	23/678	281/18522	0.0818505	2.23604	4.0697	0.000285583	0.0190022	0.0169731	MYCBP2/CYFIP2/ERC1/DNM1L/DEPDC5/SYTL4/PARD6A/DMXL2/MEGF9/TBC1D30/ECT2/NCF2/XPO4/SYTL2/IQGAP2/SYTL5/RANBP2/ABCA1/GAPVD1/KNTC1/ANKFY1/IPO9/UNC13B	23
GO:0003713	MF	GO:0003713	transcription coactivator activity	22/678	271/18522	0.0811808	2.21774	3.93639	0.000429745	0.0243242	0.0217268	BRCA1/KMT2C/CCAR1/HIPK2/SMARCE1/SRCAP/TRIM37/PPARGC1A/BRD8/CNOT6/KAT2B/WDR77/DHX9/FGF2/RERE/MED12L/TACC1/PPARGC1B/KMT2D/HCFC1/CIITA/MRTFB	22
GO:0051020	MF	GO:0051020	GTPase binding	24/678	313/18522	0.0766773	2.09472	3.80743	0.000551308	0.0248819	0.0222249	MYCBP2/CYFIP2/ERC1/DNM1L/DEPDC5/SYTL4/PARD6A/DMXL2/MEGF9/TBC1D30/ECT2/SPTBN1/NCF2/XPO4/SYTL2/IQGAP2/SYTL5/RANBP2/ABCA1/GAPVD1/KNTC1/ANKFY1/IPO9/UNC13B	24
GO:0008514	MF	GO:0008514	organic anion transmembrane transporter activity	21/678	258/18522	0.0813953	2.22361	3.85793	0.000555644	0.0248819	0.0222249	SLC6A7/SLC4A7/SLC4A8/SLC4A4/SLC4A11/SLC23A2/SLC7A6/SLC35D1/SLC36A1/ABCC4/SLC5A6/SLC27A2/SFXN5/SLC26A1/SLC26A2/SLC6A20/SLC27A4/MFSD2A/SLC38A11/SLC6A14/GRIN2B	21
GO:0140993	MF	GO:0140993	histone modifying activity	18/678	207/18522	0.0869565	2.37553	3.87929	0.000626508	0.0248819	0.0222249	KMT2C/SRCAP/MECOM/HUWE1/EZH2/TRIM37/KAT2B/EEF2KMT/BRCA2/ATM/CHEK1/MCM3AP/KMT2D/HR/RIOX2/ATR/PRKDC/UHRF1	18
GO:0015081	MF	GO:0015081	sodium ion transmembrane transporter activity	15/678	157/18522	0.0955414	2.61006	3.94908	0.0006616	0.0248819	0.0222249	SLC6A7/SLC4A7/SLC4A8/SLC12A2/SLC4A4/SLC4A11/SLC23A2/SLC9A2/PKD2/SLC5A6/SLC6A20/MFSD2A/SLC9A4/SLC28A3/SLC6A14	15
GO:0004518	MF	GO:0004518	nuclease activity	18/678	211/18522	0.0853081	2.3305	3.78878	0.000783969	0.0282556	0.0252383	POLQ/SAMHD1/POP1/CNOT6/RAD50/ZRANB3/PNPT1/DNA2/ZC3H12C/EXOG/ANKLE1/WRN/EXO1/POLE/FANCM/ENPP1/DCLRE1A/NME1	18
GO:0046943	MF	GO:0046943	carboxylic acid transmembrane transporter activity	16/678	181/18522	0.0883978	2.4149	3.72868	0.00103283	0.0343616	0.0306923	SLC6A7/SLC23A2/SLC7A6/SLC36A1/ABCC4/SLC5A6/SLC27A2/SFXN5/SLC26A1/SLC26A2/SLC6A20/SLC27A4/MFSD2A/SLC38A11/SLC6A14/GRIN2B	16
GO:0005342	MF	GO:0005342	organic acid transmembrane transporter activity	16/678	182/18522	0.0879121	2.40163	3.704	0.001095	0.0345508	0.0308613	SLC6A7/SLC23A2/SLC7A6/SLC36A1/ABCC4/SLC5A6/SLC27A2/SFXN5/SLC26A1/SLC26A2/SLC6A20/SLC27A4/MFSD2A/SLC38A11/SLC6A14/GRIN2B	16
GO:0015294	MF	GO:0015294	solute:monoatomic cation symporter activity	12/678	116/18522	0.103448	2.82606	3.84561	0.00111841	0.0345508	0.0308613	SLC6A7/SLC4A7/SLC4A8/SLC12A2/SLC4A4/SLC23A2/SLC36A1/SLC5A6/SLC6A20/MFSD2A/SLC28A3/SLC6A14	12
GO:0004527	MF	GO:0004527	exonuclease activity	10/678	86/18522	0.116279	3.17658	3.94359	0.00116713	0.0348128	0.0310953	CNOT6/RAD50/PNPT1/EXOG/WRN/EXO1/POLE/ENPP1/DCLRE1A/NME1	10
GO:0008017	MF	GO:0008017	microtubule binding	21/678	277/18522	0.0758123	2.07108	3.501	0.00137446	0.0396303	0.0353984	MAP2/DNM1L/NIN/RMDN2/ALMS1/CENPF/KIF14/MACF1/HOOK1/APC/FHDC1/DST/TIAM1/KIF26B/CLASP2/EML5/MAPRE2/MTCL1/KIF24/EML6/KIF4B	21
GO:0015103	MF	GO:0015103	inorganic anion transmembrane transporter activity	14/678	153/18522	0.0915033	2.49974	3.63095	0.0014998	0.0416943	0.037242	SLC4A7/SLC4A8/SLC12A2/PACC1/SLC4A4/SLC4A11/ABCC10/ABCC4/NMUR2/SLC5A6/SLC26A1/SLC26A2/CLCN5/ANO5	14
GO:0015291	MF	GO:0015291	secondary active transmembrane transporter activity	21/678	285/18522	0.0736842	2.01295	3.35919	0.00194849	0.0495718	0.0442783	SLC6A7/SLC4A7/SLC4A8/SLC12A2/SLC4A4/SLC4A11/SLC23A2/SLC7A6/SLC9A2/SLC35D1/SLC36A1/SLC5A6/SLC26A1/SLC26A2/SLC6A20/MFSD2A/LETM1/CLCN5/SLC9A4/SLC28A3/SLC6A14	21

## Sheet: 7. SharedGenes donors vs EMT
Gene	Donor1_EMT	Donor2_EMT	Donor3_EMT	Donor1_Donor2	Donor1_Donor3	Donor2_Donor3	Donor1_Donor2_Donor3	All_Groups		Column	Description
CRLF1	1	1		1						Donor1_EMT	DEGs in Donor 1 shared with hallmark EMT set
TNC	1									Donor2_EMT	DEGs in Donor 2 shared with hallmark EMT set
LAMC2	1		1		1					Donor3_EMT	DEGs in Donor 3 shared with hallmark EMT set
CD59	1									Donor1_Donor2	DEGs shared between Donor 1 and Donor 2
GADD45B	1		1		1					Donor1_Donor3	DEGs shared between Donor 1 and Donor 3
LGALS1	1		1		1					Donor2_Donor3	DEGs shared between Donor 2 and Donor 3
TIMP1	1									Donor1_Donor2_Donor3	DEGs shared between Donor 1, Donor 2, and Donor 3
TGFB1	1		1		1					All_Groups	DEGs shared between Donor 1, Donor 2, Donor 3, and hallmark EMT
PCOLCE	1
DKK1	1		1		1
ENO2	1	1	1	1	1	1	1	1
VEGFA	1	1	1	1	1	1	1	1
IGFBP2	1
QSOX1	1	1	1	1	1	1	1	1
CCN2	1	1		1
CALD1	1
LRP1	1	1		1
LOXL2	1	1		1
SERPINE2	1
FBLN5	1
CDH11	1
IGFBP4	1		1		1
ECM1	1	1	1	1	1	1	1	1
GJA1	1	1		1
PLOD2	1	1	1	1	1	1	1	1
ABI3BP	1	1		1
ITGA5	1	1		1
SCG2	1
EFEMP2	1	1		1
BDNF	1		1		1
MMP1	1		1		1
TGM2	1		1		1
PRSS2	1	1	1	1	1	1	1	1
PLAUR		1	1			1
SNAI2		1	1			1
VIM		1
VCAN		1
LAMA3		1	1			1
MXRA5		1
APLP1		1	1			1
SERPINE1		1
PMP22		1
COL7A1		1
SLC6A8		1	1			1
COL4A2		1
FGF2		1	1			1
GLIPR1		1
EMP3		1	1			1
IGFBP3		1	1			1
DST		1	1			1
MMP14		1
FBN1		1
MCM7		1	1			1
LRRC15		1
TPM2		1
CAPG			1
PLOD1			1
SAT1			1
PDLIM4			1
THBS1			1
ITGAV			1
CXCL1			1
IL15			1
CXCL8			1
TMEM98				1
BAIAP3				1	1	1	1
GIPR				1	1	1	1
SYT7				1	1	1	1
SAMD4A				1	1	1	1
EHD2				1	1	1	1
RRAGD				1
SERPINB3				1
SLC2A3				1
SPAG4				1	1	1	1
LIMCH1				1
COL17A1				1	1	1	1
ME1				1
ACAP1				1	1	1	1
FRY				1	1	1	1
CA12				1	1	1	1
CACNG4				1	1	1	1
PAG1				1	1	1	1
CEACAM1				1	1	1	1
PTPRH				1	1	1	1
AKR1B1				1	1	1	1
ANKRD24				1
ICAM1				1	1	1	1
CCDC80				1
TGFB2				1	1	1	1
CDC45				1	1	1	1
CYTH4				1	1	1	1
SEZ6L				1	1	1	1
SUN2				1	1	1	1
PDGFB				1	1	1	1
NFATC4				1	1	1	1
PGK1				1	1	1	1
HAS3				1	1	1	1
FA2H				1	1	1	1
NDRG1				1	1	1	1
BNIP3L				1	1	1	1
PPP1R13L				1	1	1	1
DBP				1	1	1	1
JAK3				1
RASA4				1
CNTNAP3				1	1	1	1
CA9				1	1	1	1
RASSF4				1
CDK5RAP3				1
ALDH3A1				1
ALDOC				1	1	1	1
AADAT				1	1	1	1
IL10RA				1	1	1	1
PPARD				1	1	1	1
PFKFB4				1	1	1	1
CHST10				1
ERRFI1				1
SLC2A1				1	1	1	1
F3				1	1	1	1
KLF7				1	1	1	1
KLF12				1
LTBP2				1
CXCR4				1
EGR2				1
P4HA1				1	1	1	1
PFDN5				1
WFDC3				1
RUNX2				1	1	1	1
FNDC11				1	1	1	1
BMP2				1	1	1	1
AUNIP				1
SYNGR3				1	1	1	1
FBXL16				1	1	1	1
TICAM1				1	1	1	1
GNG11				1
CGNL1				1	1	1	1
DLL4				1
CHAC1				1
EGLN3				1	1	1	1
H19				1
THEMIS2				1
AKAP12				1
ADAM19				1	1	1	1
EGLN1				1
STRA6				1	1	1	1
DUSP5				1
TET1				1
SEMA7A				1	1	1	1
FAM13A				1	1	1	1
DUOXA2				1	1	1	1
DUOX2				1	1	1	1
CCDC33				1	1	1	1
PRDM16				1
MYOM3				1
ADAMTSL4				1
CCDC150				1
PHLDB2				1	1	1	1
ADPRH				1
C1QTNF2				1
RNF217				1
IGFBP1				1	1	1	1
IL2RG				1	1	1	1
VLDLR				1	1	1	1
PROSER2				1	1	1	1
ADM				1	1	1	1
PLCH2				1	1	1	1
TBX6				1	1	1	1
CTF1				1	1	1	1
LYPD6B				1
ITPR1				1
THRB				1
PDK1				1	1	1	1
JAZF1				1	1	1	1
OBSCN				1	1	1	1
FGD5				1
STC1				1	1	1	1
SCUBE1				1
HK2				1	1	1	1
TFF2				1	1	1	1
LRRC3				1
ITGB2				1	1	1	1
C21orf58				1
MSLNL				1	1	1	1
SSTR5				1
PDZK1IP1				1
AK4				1	1	1	1
UBXN10				1	1	1	1
GBP2				1	1	1	1
IVL				1
SPRR2D				1
C4orf3				1	1	1	1
RNF183				1	1	1	1
DEPP1				1	1	1	1
MMP10				1
NOD2				1
KLK1				1	1	1	1
ANGPTL4				1
TNXB				1
MUCL3				1
RAB3B				1
SPRR1B				1
ANTXR1				1
PFKFB3				1	1	1	1
RASA4B				1
ZNF160				1	1	1	1
PDE7B				1
HSPA6				1
SLC2A14				1	1	1	1
PPP1R3B				1
NWD2				1
SEZ6L2				1
TMEM51-AS1				1
CHST1				1
P2RY2				1	1	1	1
B3GNT4				1	1	1	1
THBD				1
SMIM10L2A				1	1	1	1
TMEM45A				1
ATG9B				1
PLCXD1				1
MAFA				1
TENT5C				1	1	1	1
RP1L1				1	1	1	1
DOCK8-AS1				1
SOCS3				1	1	1	1
OSBP2				1	1	1	1
JAG2				1	1	1	1
SEMA4B				1	1	1	1
KPNA7				1	1	1	1
LMNTD2				1	1	1	1
NDUFA4L2				1
RASA3				1	1	1	1
LEMD1				1	1	1	1
ZNF395				1	1	1	1
MT1X				1	1	1	1
NPSR1				1	1	1	1
C11orf96				1
THSD4				1
CLDN4				1	1	1	1
IL1RAP				1	1	1	1
ZNF699				1	1	1	1
HLA-DRB1				1
DAPK1				1
FUT11				1	1	1	1
NPSR1-AS1				1	1	1	1
FAM177B				1	1	1	1
EME2				1
ERO1A				1	1	1	1
MB				1	1	1	1
MIR429				1
LDLRAD1				1	1	1	1
MAFB				1
HSPA1L				1
LY6G6C				1
TMEM88B				1	1	1	1
MT-TH				1
MT-TL2				1
CFAP45				1	1	1	1
PGK1P2				1	1	1	1
LBH				1
RPL17P50				1	1	1	1
KCTD11				1	1	1	1
SH3D21				1	1	1	1
HLA-F-AS1				1	1	1	1
SYCE3				1	1	1	1
PPP1R3G				1	1	1	1
LINC00659				1	1	1	1
DARS1-AS1				1	1	1	1
RASA4DP				1
AK4P3				1
CLDN14-AS1				1	1	1	1
LINC00957				1	1	1	1
ADSL				1	1	1	1
TM4SF1-AS1				1	1	1	1
PNMA2				1	1	1	1
SPRR2A				1
IFITM10				1	1	1	1
NEAT1				1
MIR210HG				1	1	1	1
LMNTD2-AS1				1	1	1	1
LINC02298				1	1	1	1
LINC02320				1	1	1	1
PDF				1
HIF1A-AS3				1	1	1	1
MAP3K4-AS1				1
LINC02970				1
ADRA2B				1
SRCIN1				1	1	1	1
CNTNAP3C				1
SMIM44				1	1	1	1
LINC03112				1	1	1	1
HLA-V				1	1	1	1
MYH16					1
SYN1					1
LDAF1					1
VSIG2					1
DEF6					1
RAI14					1
CDH3					1
PFKP					1
DHRS9					1
RBL1					1
OXCT1					1
WNT11					1
MYO15A					1
IZUMO4					1
GDAP1					1
GPI					1
CEACAM5					1
CAV1					1
GRB10					1
VSIR					1
HDAC5					1
GALNT18					1
SLC22A18					1
GAPDH					1
TPI1					1
CLIC5					1
IL1RL1					1
PIK3R3					1
NEK6					1
ENOX1					1
PTK2B					1
RTN2					1
STEAP4					1
RAC2					1
KIF1A					1
ASS1					1
LDHA					1
SPOCD1					1
OASL					1
STX11					1
CAPN9					1
ALDH1L2					1
ZGRF1					1
LGR5					1
BRCA2					1
NLRC5					1
SLC16A3					1
ATP10D					1
PLAC8					1
N4BP3					1
SYTL5					1
MPZL2					1
ALDOA					1
ADAM8					1
ANKRD29					1
FAM167A					1
EXOG					1
ASB16					1
TMEM144					1
METTL27					1
STOX1					1
RRAD					1
C18orf54					1
CYP2S1					1
AXL					1
LY6D					1
IGFBP6					1
GSDMA					1
TSPAN5					1
MUC3A					1
ESCO2					1
ANO5					1
VEGFB					1
MARCHF3					1
EXO1					1
GOLT1A					1
TUBB6					1
CCDC184					1
LINC03040					1
GDPGP1					1
FOXD4L1					1
LINC00482					1
C12orf56					1
SOCS1					1
ADAMTSL5					1
SPTSSB					1
C6orf141					1
SERPINB2					1
RPS6KL1					1
SH2D1B					1
FAM169A					1
SERTAD4-AS1					1
EML6					1
MUC5AC					1
CHROMR					1
ZBTB45P1					1
TPI1P1					1
HCG4B					1
HLA-K					1
TPT1P9					1
XACT					1
PLEKHO2					1
IL10RB					1
CASC8					1
USP46-DT					1
FOXD1					1
MTUS1-DT					1
ITPRID2-DT					1
LINC01963					1
NAPA-AS1					1
GLIDR					1
ZNF426-DT					1
SNHG4					1
GUSBP1					1
ATOSB						1
BAIAP2L1						1
KDM7A						1
MLXIPL						1
SPRTN						1
CLCN6						1
QPCTL						1
CLK1						1
POLR3B						1
MTMR11						1
METTL1						1
PRSS8						1
ENTPD2						1
SYNE2						1
KMT2C						1
IL17RB						1
PRDM1						1
ATP2B4						1
DGKG						1
ADCK1						1
CCN5						1
CDON						1
BCAS1						1
SBNO2						1
WDR3						1
NGEF						1
CACNB1						1
PDK3						1
PPP2R5B						1
BCL3						1
RORA						1
ST6GALNAC2						1
P4HA2						1
TRNT1						1
ANO8						1
TIPIN						1
MCM6						1
PPP1R12B						1
FKBP7						1
ZMPSTE24						1
CAD						1
ITPKC						1
HSD17B2						1
PPP1R15A						1
FTL						1
SH3BP2						1
YPEL3						1
XYLB						1
SEMA4G						1
IL11						1
MZF1						1
KCNK6						1
RASSF7						1
MKNK2						1
APOL1						1
PNPLA3						1
POLE2						1
NIN						1
DHRS2						1
ZMYND8						1
DOK5						1
RNF24						1
NDUFAF5						1
RIOK3						1
GLA						1
RGCC						1
NFAT5						1
PARD6A						1
TANGO6						1
SMPD3						1
SLC7A6						1
QPRT						1
SYT17						1
CEP152						1
DMXL2						1
POP1						1
CGB2						1
TLE6						1
TNNT1						1
PRX						1
DENND3						1
MYH14						1
ICAM5						1
ODAD1						1
FAM83E						1
STX1A						1
CYP3A5						1
ABCA2						1
UNC5B						1
PNPO						1
WSB1						1
CHORDC1						1
TBC1D30						1
UST						1
PHF1						1
GBE1						1
CSPG5						1
ITGB6						1
PCSK4						1
GRB14						1
LOXL3						1
KDM3A						1
ARID3A						1
ALMS1						1
WDR77						1
RNF19B						1
ETV3						1
KDM5B						1
CDK18						1
ARTN						1
SLC35A3						1
CENPF						1
NRP2						1
UBE3D						1
EEF2KMT						1
MXI1						1
NDUFAF4						1
INHA						1
ATP8A1						1
CDKN1A						1
SH3TC1						1
INSIG2						1
POLR1B						1
TNFSF9						1
FOSB						1
SDCBP2						1
NR1D1						1
GLIS2						1
AHDC1						1
PLEKHG3						1
DYNC2I1						1
KLF2						1
MACF1						1
KDM4B						1
GAL3ST1						1
MGAT3						1
DTD2						1
RHBDF2						1
CDKN1C						1
SHC2						1
TULP4						1
PNCK						1
EPS8L1						1
ACSS2						1
C1QL1						1
GINS2						1
KCNC3						1
RHPN2						1
SCLY						1
ITGB4						1
GUCY2D						1
DPH2						1
LPIN3						1
VSTM2L						1
RNF128						1
KMT5C						1
BTG1						1
AMPD3						1
RNF122						1
TTC9						1
CTIF						1
BHLHE40						1
FKBP11						1
LPIN1						1
EMP1						1
FADS2						1
NREP						1
HILPDA						1
ELF5						1
LTV1						1
DYSF						1
URB2						1
SCEL						1
NACAD						1
ALPK3						1
LRRC8A						1
KLF4						1
NCBP1						1
PIM1						1
FGFBP1						1
POU2F3						1
PLCB2						1
ARHGAP29						1
SLC5A6						1
HERC3						1
BLTP1						1
CCNG2						1
KIFC3						1
NOL3						1
WDR45B						1
GRB7						1
C1orf216						1
TMEM61						1
NECTIN4						1
CRABP2						1
MBOAT2						1
EPHX1						1
PPFIA4						1
CHAC2						1
MALL						1
CDCA7						1
SRPRB						1
OSMR						1
SSBP2						1
IQGAP2						1
BDP1						1
PNRC1						1
SDK1						1
TMEM47						1
PRPS1						1
ZNF185						1
FAM83A						1
PDSS1						1
MKI67						1
FUOM						1
SYT8						1
TMEM138						1
EPG5						1
TCF7L1						1
ZFP36L2						1
CLGN						1
MERTK						1
PTPRR						1
INO80C						1
WNT7A						1
SPAG17						1
PPARGC1B						1
RASA2						1
B3GNT7						1
MPV17L						1
EIF4A2						1
TSC22D3						1
CFAP251						1
GPR153						1
RHBDL2						1
CDA						1
IFNGR2						1
ATP5MC1						1
TPPP3						1
ZFYVE28						1
ATAD3B						1
TFF3						1
TMPRSS3						1
PDE9A						1
RALGDS						1
ADAMTS13						1
BRSK1						1
COX6B2						1
AQP5						1
SNRNP25						1
ASRGL1						1
MEGF6						1
KIF26B						1
IHH						1
ANKZF1						1
IL17RE						1
MTHFD2L						1
CDCP1						1
YEATS2						1
MON1A						1
DUSP7						1
GUCY1A1						1
STARD4						1
KIF6						1
SLC29A4						1
GPER1						1
TMEM184A						1
DCAF13						1
FAM219A						1
NOL6						1
INTS6L						1
ZFYVE1						1
CLMN						1
R3HCC1L						1
AMN						1
BEAN1						1
SEC11C						1
SLC27A4						1
MIDN						1
PROCA1						1
KMT2D						1
TMC4						1
KIFC2						1
RCOR2						1
MAJIN						1
HSPBAP1						1
PCSK9						1
EFNA1						1
B3GALNT1						1
PTAFR						1
PLEKHA2						1
CLIC3						1
RIOX2						1
SOX7						1
KRT15						1
ZNF318						1
LRRC8D						1
PLEKHG5						1
CTPS1						1
KNDC1						1
MOB3A						1
ISG20						1
CFAP53						1
NHERF4						1
RND1						1
OVOL1						1
METAP1D						1
HECTD4						1
TRIB1						1
EHBP1L1						1
TNFRSF10D						1
BRSK2						1
YPEL2						1
DDIT3						1
CATSPER1						1
ORAI3						1
CRYBG2						1
VPS37D						1
LPCAT4						1
FOXL1						1
FKBP9P1						1
TCIM						1
FUT2						1
ZBTB34						1
RIMKLA						1
NIM1K						1
ZBED2						1
SOX12						1
ALS2CL						1
RPS3AP5						1
SLC25A20						1
ZNF713						1
PFAS						1
PER1						1
GGN						1
CLK3						1
ARID3B						1
PCED1B						1
DCTPP1						1
TH						1
YOD1						1
CHRM4						1
LINC01559						1
ZNF467						1
CHST15						1
DEXI						1
TSHZ2						1
CAPN12						1
IGIP						1
CRIP2						1
RGS7						1
RIPPLY3						1
C2CD4C						1
MEX3B						1
SCFD2						1
H2AC21						1
LRRC26						1
FAM110C						1
RBM43						1
MAFF						1
PRKN						1
FFAR4						1
MTARC1						1
ANKRD37						1
INSIG1						1
MIR22HG						1
OR10H1						1
KRT16						1
POFUT2						1
MAPT						1
AKR1C1						1
PEAR1						1
PALM3						1
WNT7B						1
C6orf132						1
UROS						1
NOXA1						1
CGB7						1
CD55						1
SLC30A10						1
LAMB3						1
NOL4L						1
SLC22A4						1
H4C11						1
ZNF165						1
SLC28A3						1
ATAD3A						1
GOLGA6L9						1
SZT2						1
SULT1C2						1
CNGA1						1
MAFK						1
MDM4						1
F5						1
PLXNB3						1
TSEN15						1
L1CAM						1
SOWAHA						1
MIR210						1
RNU5A-1						1
ZNF525						1
H3C14						1
H3C15						1
LINC00963						1
C2orf72						1
VWA7						1
LRRC10B						1
PRSS1						1
CCNI2						1
CFAP96						1
RGL3						1
RPS3AP47						1
NYNRIN						1
RNVU1-7						1
RNU1-28P						1
RNU1-27P						1
RNU1-1						1
RNVU1-18						1
RNU1-2						1
RNU1-4						1
RNU1-3						1
MT-TL1						1
RNA5SP18						1
LDHAP5						1
DDAH2						1
UCA1						1
TSPAN4						1
LINC00887						1
LRRC37A4P						1
SLC6A10P						1
FER1L6						1
COL28A1						1
PSPHP1						1
CFLAR-AS1						1
GOLGA7B-DT						1
SLC2A1-DT						1
PCAT6						1
RANBP1P1						1
LINC02577						1
EIF4A1P10						1
LNCTSI						1
THBS3-AS1						1
AJM1						1
ITGA6-AS1						1
HOTAIRM1						1
NEMP2-DT						1
LINC01503						1
ELF3-AS1						1
LINC02925						1
FABP5P7						1
RPS26P31						1
B3GALT4						1
GLIS3-AS1						1
UNC5B-AS1						1
MTCO1P12						1
RPL37P2						1
NME1						1
CDKN2B-AS1						1
C8orf58						1
NAA80						1
UPK3B						1
LINC01011						1
SORL1-AS1						1
SNHG10						1
LUCAT1						1
CCDC153						1
HMGN2P4						1
RBBP4P1						1
LINC02891						1
TMEM158						1
RPL13AP26						1
KLHL2P1						1
ZNF432						1
SBNO1-AS1						1
AQP5-AS1						1
RNASE4						1
TUBB3						1
SMIM6						1
LINC03080						1
SLC30A4-AS1						1
LINC02352						1
KDM7A-DT						1
TBC1D3G						1
ATXN7L3-AS1						1
LINC02188						1
BOP1						1
VPS9D1-AS1						1
MIR193BHG						1
MTCO1P40						1
SNRPGP2						1
RN7SL5P						1
MYO15B						1
SCAT1						1
MIR23AHG						1
SLC6A14						1
IGFL2-AS1						1
SAXO3						1
ESPNP						1
KCNQ1OT1						1
LAMB2P1						1
CTAGE6						1
JMJD1C-AS1						1
SAP30-DT						1
MICE						1
TBC1D3K						1
H4C12						1
RNVU1-29						1
TBC1D3H						1
TBC1D3D						1
TBC1D3L						1
TBC1D3						1
TBC1D3B						1
TBC1D3I						1
U1						1
TBC1D3F						1
PIGW						1
TBC1D3C						1
TBC1D3E						1
GOLGA6L10						1
H3C10						1
EEF1AKMT4						1
NOTCH2NLB						1
ZNF496-DT						1
POLR2J4						1
UBE2Q2P2						1
SDAD1P1						1
LINC02210						1
