# Supplementary material for: Bottom‐Up Programming of Cell States in Cancer Organoids with Defined Synthetic Adhesion Cues
Source: Adv Mater. 2026 Apr 14;38(27):e17390. doi: 10.1002/adma.202517390 (PMC13173398; doi:10.1002/adma.202517390)
Supplement: Supplementary file 2 — Supporting File 2: adma72997‐sup‐0002‐Data.zip. [file ADMA-38-e17390-s001.zip › 3_Supporting_Data_S1.xlsx]

## Sheet: Info
Column	Description
GeneSet	The name of the matrisome subset from the Matrisom DB project (https://sites.google.com/uic.edu/matrisome/matrisome-annotations/homo-sapiens).
Gene	Gene symbol
PC	The princippal component in PCA results.
Loading	The raw loading for a given gene in a given loading.
P_perm	The empirical (permutation‐based) p-value for that gene’s correlation with the PC scores.
Adj_P_perm	The FDR-adjusted p-value (Benjamini–Hochberg) derived from the P_perm column. FDR cutoff was set to 0.25.

## Sheet: Donor 1
GeneSet	Gene	PC	Loading	P_perm	Adj_P_perm
Collagens	COL8A1	PC1	-0.302618	0.0138696	0.180305
Collagens	COL5A2	PC1	-0.299822	0.00832178	0.180305
Collagens	COL22A1	PC2	0.34027	0.0180305	0.234397
Collagens	COL13A1	PC2	-0.358024	0.00277393	0.0721221
ECM-affiliated Proteins	LMAN1	PC1	-0.166744	0.0180305	0.223128
ECM-affiliated Proteins	SEMA3C	PC1	-0.172981	0.00693481	0.171637
ECM-affiliated Proteins	ANXA7	PC1	0.166653	0.0138696	0.196156
ECM-affiliated Proteins	ANXA5	PC1	0.174821	0.00277393	0.137309
ECM-affiliated Proteins	SDC2	PC1	0.165076	0.0124827	0.196156
ECM-affiliated Proteins	MUC13	PC1	-0.170104	0.0124827	0.196156
ECM-affiliated Proteins	SEMA4D	PC1	-0.170933	0.00277393	0.137309
ECM-affiliated Proteins	MUC2	PC1	-0.179094	0.00416089	0.137309
ECM Glycoproteins	LTBP1	PC1	0.137045	0.0138696	0.174757
ECM Glycoproteins	NTN4	PC1	0.134837	0.0208044	0.199723
ECM Glycoproteins	LAMB1	PC1	-0.132688	0.0263523	0.221359
ECM Glycoproteins	TECTA	PC1	-0.130453	0.0194175	0.199723
ECM Glycoproteins	MGP	PC1	0.150317	0.00138696	0.0873786
ECM Glycoproteins	EFEMP1	PC1	-0.13817	0.0138696	0.174757
ECM Glycoproteins	MATN2	PC1	-0.134988	0.0221914	0.199723
ECM Glycoproteins	IGFBPL1	PC1	-0.146783	0.00138696	0.0873786
ECM Glycoproteins	MFGE8	PC1	0.146569	0.00832178	0.174757
ECM Glycoproteins	FBN3	PC1	-0.144243	0.00693481	0.174757
ECM Glycoproteins	SLIT2	PC1	-0.143092	0.00832178	0.174757
ECM Glycoproteins	LGI3	PC1	0.137602	0.0166436	0.190644
ECM Glycoproteins	NPNT	PC1	-0.138822	0.0110957	0.174757
ECM Glycoproteins	ZP3	PC1	0.135391	0.0124827	0.174757
ECM Glycoproteins	SPON1	PC1	-0.137937	0.00970874	0.174757
ECM Regulators	PRSS3	PC1	0.109535	0.0443828	0.248359
ECM Regulators	TIMP2	PC1	0.114295	0.0124827	0.227569
ECM Regulators	TLL2	PC1	0.116033	0.0208044	0.227569
ECM Regulators	CST3	PC1	0.12209	0.0221914	0.227569
ECM Regulators	TIMP1	PC1	0.120715	0.0166436	0.227569
ECM Regulators	FAM20B	PC1	-0.100334	0.0471567	0.248359
ECM Regulators	CTSD	PC1	0.113854	0.0402219	0.235373
ECM Regulators	PLAU	PC1	0.12686	0.00554785	0.227569
ECM Regulators	P4HA1	PC1	0.109472	0.0291262	0.227569
ECM Regulators	SLPI	PC1	0.12548	0.00693481	0.227569
ECM Regulators	CTSL	PC1	0.119512	0.0332871	0.227569
ECM Regulators	ADAM19	PC1	-0.109078	0.0346741	0.227569
ECM Regulators	EGLN1	PC1	-0.111684	0.0346741	0.227569
ECM Regulators	NGLY1	PC1	0.112079	0.0346741	0.227569
ECM Regulators	PLOD2	PC1	-0.121224	0.0208044	0.227569
ECM Regulators	CD109	PC1	-0.110641	0.037448	0.227569
ECM Regulators	TIMP4	PC1	0.11418	0.0332871	0.227569
ECM Regulators	MMP14	PC1	0.117035	0.0291262	0.227569
ECM Regulators	CTSB	PC1	0.120516	0.0180305	0.227569
ECM Regulators	SERPINB8	PC1	-0.125273	0.00832178	0.227569
ECM Regulators	MMP10	PC1	0.11718	0.0319001	0.227569
ECM Regulators	CTSF	PC1	0.123967	0.0166436	0.227569
ECM Regulators	P4HTM	PC1	0.11431	0.0249653	0.227569
ECM Regulators	PAPPA	PC1	-0.124136	0.0124827	0.227569
ECM Regulators	C17orf58	PC1	0.128475	0.00554785	0.227569
ECM Regulators	SULF2	PC1	-0.118612	0.0332871	0.227569
ECM Regulators	LPA	PC1	0.105471	0.0471567	0.248359
ECM Regulators	PRSS1	PC1	0.121622	0.00693481	0.227569
ECM Regulators	MMP12	PC1	0.114854	0.036061	0.227569
ECM Regulators	PRSS2	PC1	0.109423	0.0319001	0.227569
Proteoglycans	VCAN	PC1	-0.33685	0.0457698	0.14147
Proteoglycans	CHADL	PC1	0.378753	0.0152566	0.114424
Proteoglycans	FMOD	PC1	-0.377567	0.00277393	0.0416089
Proteoglycans	SRGN	PC1	0.324832	0.0416089	0.14147
Proteoglycans	HAPLN2	PC1	0.286796	0.110957	0.237765
Proteoglycans	BGN	PC1	0.327722	0.0471567	0.14147
Proteoglycans	PRELP	PC1	-0.287334	0.10957	0.237765
Proteoglycans	SPOCK2	PC2	-0.386942	0.0346741	0.17337
Proteoglycans	HAPLN3	PC2	0.414705	0.00970874	0.145631
Proteoglycans	HSPG2	PC2	-0.376211	0.0346741	0.17337
Secreted Factors	SFRP5	PC2	-0.142486	0.00277393	0.248266
Secreted Factors	LIF	PC2	0.137535	0.00554785	0.248266
Secreted Factors	BTC	PC2	0.137269	0.00277393	0.248266
Secreted Factors	S100A16	PC2	-0.143196	0.00554785	0.248266

## Sheet: Donor 2
GeneSet	Gene	PC	Loading	P_perm	Adj_P_perm
Collagens	COL16A1	PC1	0.294445	0.0110957	0.0961627
Collagens	COL9A3	PC1	-0.288889	0.0180305	0.117198
Collagens	COL12A1	PC1	-0.297369	0.00970874	0.0961627
Collagens	COL6A1	PC1	-0.251991	0.0707351	0.229889
Collagens	COL6A3	PC1	-0.260193	0.0319001	0.165881
Collagens	COL4A3	PC1	-0.272693	0.0429958	0.186315
Collagens	COL18A1	PC1	-0.301167	0.00693481	0.0961627
Collagens	COL13A1	PC1	-0.264759	0.0596394	0.221518
Collagens	COL9A2	PC2	-0.361386	0.0180305	0.228387
Collagens	COL22A1	PC2	-0.330001	0.0263523	0.228387
Collagens	COL28A1	PC2	0.381776	0.0152566	0.228387
ECM-affiliated Proteins	PLXND1	PC1	-0.140717	0.0485437	0.200243
ECM-affiliated Proteins	SEMA3B	PC1	-0.1478	0.0221914	0.183079
ECM-affiliated Proteins	GPC1	PC1	-0.157196	0.0110957	0.15104
ECM-affiliated Proteins	SEMA3C	PC1	-0.129928	0.0513176	0.203218
ECM-affiliated Proteins	OVGP1	PC1	0.142345	0.0249653	0.190121
ECM-affiliated Proteins	ANXA10	PC1	0.138738	0.0416089	0.199723
ECM-affiliated Proteins	MUC5B	PC1	-0.126432	0.0568655	0.208507
ECM-affiliated Proteins	PLXNA3	PC1	-0.126163	0.0429958	0.199723
ECM-affiliated Proteins	C1QL1	PC1	-0.153612	0.00416089	0.15104
ECM-affiliated Proteins	REG4	PC1	0.144894	0.0346741	0.199723
ECM-affiliated Proteins	ANXA1	PC1	0.154508	0.00693481	0.15104
ECM-affiliated Proteins	ANXA7	PC1	0.159321	0.00138696	0.137309
ECM-affiliated Proteins	GPC3	PC1	-0.149417	0.0152566	0.15104
ECM-affiliated Proteins	CLEC18C	PC1	0.139323	0.0443828	0.199723
ECM-affiliated Proteins	SDC3	PC1	-0.154647	0.0138696	0.15104
ECM-affiliated Proteins	ANXA5	PC1	0.139974	0.0416089	0.199723
ECM-affiliated Proteins	ELFN2	PC1	-0.157686	0.00554785	0.15104
ECM-affiliated Proteins	LGALS4	PC1	0.150205	0.0124827	0.15104
ECM-affiliated Proteins	CSPG4	PC1	-0.150688	0.0110957	0.15104
ECM-affiliated Proteins	C1QTNF1	PC1	-0.13526	0.0624133	0.220676
ECM-affiliated Proteins	SEMA4B	PC1	-0.148231	0.0221914	0.183079
ECM-affiliated Proteins	SFTA2	PC1	-0.136721	0.0429958	0.199723
ECM-affiliated Proteins	PLXNB2	PC1	-0.140749	0.0152566	0.15104
ECM-affiliated Proteins	ANXA6	PC1	-0.142647	0.0277393	0.196156
ECM-affiliated Proteins	PLXNB3	PC1	-0.122619	0.0485437	0.200243
ECM-affiliated Proteins	MUC12	PC1	-0.135555	0.0554785	0.208507
ECM-affiliated Proteins	ANXA8L1	PC1	-0.138503	0.036061	0.199723
ECM-affiliated Proteins	ANXA8	PC1	-0.135548	0.0416089	0.199723
ECM Glycoproteins	TNC	PC1	0.116085	0.0513176	0.207819
ECM Glycoproteins	LTBP1	PC1	0.115916	0.0554785	0.207819
ECM Glycoproteins	NTN1	PC1	-0.130349	0.00693481	0.152913
ECM Glycoproteins	FBLN1	PC1	-0.124785	0.0249653	0.16556
ECM Glycoproteins	LAMB1	PC1	-0.12869	0.0221914	0.164477
ECM Glycoproteins	COCH	PC1	-0.135241	0.00138696	0.0873786
ECM Glycoproteins	MXRA5	PC1	-0.122471	0.0332871	0.174757
ECM Glycoproteins	FGL1	PC1	-0.112867	0.0804438	0.241331
ECM Glycoproteins	PCOLCE	PC1	-0.112915	0.0291262	0.174757
ECM Glycoproteins	VWF	PC1	-0.109493	0.073509	0.237491
ECM Glycoproteins	SPARC	PC1	0.111995	0.0790569	0.241331
ECM Glycoproteins	FN1	PC1	-0.126606	0.0194175	0.152913
ECM Glycoproteins	TGFBI	PC1	-0.137203	0.00277393	0.0873786
ECM Glycoproteins	MATN3	PC1	-0.115065	0.0554785	0.207819
ECM Glycoproteins	MATN2	PC1	-0.118104	0.0457698	0.207819
ECM Glycoproteins	KCP	PC1	0.131395	0.0110957	0.152913
ECM Glycoproteins	LAMC1	PC1	-0.12298	0.0416089	0.201643
ECM Glycoproteins	IGFBPL1	PC1	-0.121869	0.037448	0.188738
ECM Glycoproteins	THBS1	PC1	-0.132679	0.0180305	0.152913
ECM Glycoproteins	OIT3	PC1	0.117473	0.0610264	0.207819
ECM Glycoproteins	IGFBP4	PC1	-0.127828	0.0180305	0.152913
ECM Glycoproteins	NTN5	PC1	-0.132793	0.00138696	0.0873786
ECM Glycoproteins	TINAGL1	PC1	-0.11288	0.0332871	0.174757
ECM Glycoproteins	FBLN7	PC1	-0.135306	0.00970874	0.152913
ECM Glycoproteins	IGFBP3	PC1	-0.128074	0.0235784	0.165049
ECM Glycoproteins	POMZP3	PC1	0.120419	0.0568655	0.207819
ECM Glycoproteins	HMCN2	PC1	-0.120935	0.0513176	0.207819
ECM Glycoproteins	VWA5B1	PC1	-0.135989	0.00277393	0.0873786
ECM Glycoproteins	SPON2	PC1	0.114348	0.0762829	0.240291
ECM Glycoproteins	VWA2	PC1	-0.1253	0.0194175	0.152913
ECM Glycoproteins	IGFBP6	PC1	-0.114534	0.0596394	0.207819
ECM Glycoproteins	LTBP3	PC1	-0.12907	0.00970874	0.152913
ECM Glycoproteins	LGI3	PC1	-0.120805	0.0263523	0.166019
ECM Glycoproteins	LAMB2	PC1	-0.132433	0.00970874	0.152913
ECM Glycoproteins	NDNF	PC1	-0.111124	0.0610264	0.207819
ECM Glycoproteins	VWA1	PC1	-0.132099	0.0194175	0.152913
ECM Glycoproteins	TSKU	PC1	-0.118111	0.0332871	0.174757
ECM Glycoproteins	GAS6	PC1	-0.121168	0.0124827	0.152913
ECM Glycoproteins	NELL2	PC1	-0.128184	0.0166436	0.152913
ECM Glycoproteins	DMBT1	PC1	-0.11302	0.0610264	0.207819
ECM Glycoproteins	LAMB3	PC1	0.112603	0.0527046	0.207819
ECM Glycoproteins	SPON1	PC1	-0.111464	0.0665742	0.220746
ECM Glycoproteins	FBN1	PC2	-0.172463	0.00277393	0.174757
ECM Glycoproteins	MFAP4	PC2	-0.182186	0.00554785	0.23301
ECM Glycoproteins	ZP3	PC2	0.177625	0.00277393	0.174757
ECM Regulators	MASP2	PC1	0.0952655	0.0624133	0.197226
ECM Regulators	SERPINB1	PC1	0.0999746	0.0443828	0.159375
ECM Regulators	SERPINB3	PC1	0.0991885	0.0610264	0.196779
ECM Regulators	P4HA2	PC1	-0.113213	0.0319001	0.151712
ECM Regulators	ADAM11	PC1	-0.099777	0.0527046	0.177177
ECM Regulators	PLOD1	PC1	-0.117651	0.00554785	0.0584374
ECM Regulators	MMP2	PC1	-0.106633	0.0402219	0.155002
ECM Regulators	TGM1	PC1	0.101788	0.0221914	0.120905
ECM Regulators	PCSK5	PC1	-0.108556	0.037448	0.151712
ECM Regulators	CTSZ	PC1	-0.0985183	0.0679612	0.202601
ECM Regulators	MMP15	PC1	-0.111688	0.0110957	0.0796873
ECM Regulators	PLAT	PC1	-0.118254	0.00277393	0.0584374
ECM Regulators	SERPINE1	PC1	-0.102689	0.0485437	0.166737
ECM Regulators	MEP1A	PC1	0.100284	0.0319001	0.151712
ECM Regulators	HYAL1	PC1	-0.114193	0.0124827	0.0821775
ECM Regulators	ADAM23	PC1	-0.116786	0.00416089	0.0584374
ECM Regulators	CSTA	PC1	0.0932074	0.0818308	0.226829
ECM Regulators	P4HA1	PC1	-0.0968331	0.0762829	0.223198
ECM Regulators	CSTL1	PC1	-0.0917322	0.0929265	0.248359
ECM Regulators	F10	PC1	-0.105454	0.0429958	0.159375
ECM Regulators	EGLN3	PC1	-0.113061	0.0138696	0.0842846
ECM Regulators	LOXL2	PC1	-0.116104	0.00416089	0.0584374
ECM Regulators	CTSL	PC1	0.0909573	0.0818308	0.226829
ECM Regulators	EGLN1	PC1	-0.0999862	0.0554785	0.182617
ECM Regulators	SERPINE2	PC1	0.110453	0.00554785	0.0584374
ECM Regulators	CTSV	PC1	0.0935615	0.038835	0.153398
ECM Regulators	MMP7	PC1	0.100998	0.0443828	0.159375
ECM Regulators	MMP20	PC1	0.0976512	0.0665742	0.202283
ECM Regulators	LOXL4	PC1	-0.117843	0.00277393	0.0584374
ECM Regulators	ADAM21	PC1	-0.10975	0.00554785	0.0584374
ECM Regulators	CTSK	PC1	0.115015	0.00554785	0.0584374
ECM Regulators	ADAM15	PC1	-0.112852	0.0110957	0.0796873
ECM Regulators	SERPING1	PC1	-0.112048	0.0110957	0.0796873
ECM Regulators	SERPINH1	PC1	-0.116233	0.00832178	0.0773436
ECM Regulators	ST14	PC1	-0.118625	0.00277393	0.0584374
ECM Regulators	NGLY1	PC1	0.113802	0.00416089	0.0584374
ECM Regulators	PLOD2	PC1	-0.111742	0.0235784	0.124179
ECM Regulators	TIMP4	PC1	-0.109077	0.0110957	0.0796873
ECM Regulators	CPAMD8	PC1	0.103571	0.037448	0.151712
ECM Regulators	CSTB	PC1	-0.0927957	0.0943135	0.248359
ECM Regulators	CTSS	PC1	0.11396	0.00416089	0.0584374
ECM Regulators	HTRA1	PC1	-0.103946	0.037448	0.151712
ECM Regulators	SERPINB8	PC1	0.107026	0.00277393	0.0584374
ECM Regulators	A2ML1	PC1	0.0968667	0.0665742	0.202283
ECM Regulators	MMP10	PC1	0.10043	0.0249653	0.127243
ECM Regulators	BMP1	PC1	-0.115995	0.00416089	0.0584374
ECM Regulators	CTSF	PC1	-0.111985	0.00416089	0.0584374
ECM Regulators	CST6	PC1	-0.0928845	0.0818308	0.226829
ECM Regulators	FAM20C	PC1	-0.113287	0.00970874	0.0796873
ECM Regulators	C17orf58	PC1	0.113417	0.0166436	0.0939172
ECM Regulators	HYAL3	PC1	-0.102719	0.0346741	0.151712
ECM Regulators	CTSE	PC1	-0.0911264	0.0943135	0.248359
ECM Regulators	MMP1	PC1	0.116594	0.00277393	0.0584374
ECM Regulators	SERPINA1	PC1	-0.113654	0.00832178	0.0773436
ECM Regulators	SERPINB2	PC1	0.106749	0.0124827	0.0821775
ECM Regulators	MMP17	PC1	-0.114829	0.0138696	0.0842846
ECM Regulators	TGM2	PC1	-0.106982	0.0346741	0.151712
ECM Regulators	PRSS1	PC1	0.113345	0.0166436	0.0939172
ECM Regulators	SERPINB10	PC1	0.100075	0.0332871	0.151712
ECM Regulators	PRSS2	PC1	0.0999206	0.0457698	0.160703
Proteoglycans	VCAN	PC1	-0.392506	0.00416089	0.0416089
Proteoglycans	CHADL	PC1	-0.282371	0.0915395	0.239251
Proteoglycans	FMOD	PC1	-0.396822	0.00554785	0.0416089
Proteoglycans	PODNL1	PC1	-0.365574	0.0319001	0.159501
Proteoglycans	HAPLN3	PC1	-0.293674	0.0957004	0.239251
Proteoglycans	HSPG2	PC1	-0.289776	0.0707351	0.239251
Secreted Factors	WNT16	PC1	-0.11801	0.00693481	0.144822
Secreted Factors	CRLF1	PC1	-0.111155	0.0221914	0.179779
Secreted Factors	TGFB2	PC1	-0.102982	0.0402219	0.211757
Secreted Factors	IL11	PC1	0.106801	0.0194175	0.179779
Secreted Factors	PIK3IP1	PC1	0.117088	0.00970874	0.144822
Secreted Factors	PDGFB	PC1	-0.114751	0.0166436	0.175247
Secreted Factors	BMP7	PC1	-0.102468	0.0499307	0.216573
Secreted Factors	ISM1	PC1	-0.106623	0.0291262	0.179779
Secreted Factors	FGF14	PC1	-0.10276	0.0305132	0.182062
Secreted Factors	FGF9	PC1	0.109705	0.0166436	0.175247
Secreted Factors	CBLN1	PC1	-0.0968479	0.0596394	0.222405
Secreted Factors	TGFB1	PC1	-0.111494	0.00832178	0.144822
Secreted Factors	TNFSF8	PC1	0.106197	0.036061	0.201716
Secreted Factors	AREG	PC1	0.107302	0.0402219	0.211757
Secreted Factors	BMP8B	PC1	-0.0980624	0.0443828	0.214717
Secreted Factors	SFRP5	PC1	-0.089643	0.0235784	0.179779
Secreted Factors	TNFSF18	PC1	-0.106312	0.0319001	0.184198
Secreted Factors	EREG	PC1	0.118595	0.00138696	0.124133
Secreted Factors	BMP4	PC1	-0.0956537	0.0554785	0.216573
Secreted Factors	TNFSF9	PC1	-0.118214	0.00277393	0.124133
Secreted Factors	WNT2B	PC1	0.108543	0.0291262	0.179779
Secreted Factors	GDF11	PC1	-0.111998	0.00693481	0.144822
Secreted Factors	WNT10A	PC1	-0.0980742	0.0568655	0.216573
Secreted Factors	CBLN3	PC1	-0.11937	0.00138696	0.124133
Secreted Factors	FLG	PC1	-0.111535	0.0249653	0.179779
Secreted Factors	PDGFC	PC1	-0.104268	0.0429958	0.214717
Secreted Factors	CXCL14	PC1	0.112588	0.0124827	0.14896
Secreted Factors	SCUBE3	PC1	-0.0966964	0.0513176	0.216573
Secreted Factors	CTF1	PC1	-0.120599	0.00277393	0.124133
Secreted Factors	BMP6	PC1	0.0917568	0.0540915	0.216573
Secreted Factors	FGF18	PC1	-0.101556	0.0513176	0.216573
Secreted Factors	NRG2	PC1	-0.113198	0.00832178	0.144822
Secreted Factors	FGF19	PC1	-0.12045	0.00554785	0.144822
Secreted Factors	INHBB	PC1	-0.104055	0.0291262	0.179779
Secreted Factors	IL15	PC1	0.113081	0.0124827	0.14896
Secreted Factors	SHH	PC1	-0.115605	0.0110957	0.14896
Secreted Factors	ANGPTL4	PC1	-0.113181	0.0221914	0.179779
Secreted Factors	IL12A	PC1	0.101685	0.0471567	0.216437
Secreted Factors	NRG4	PC1	-0.108808	0.0194175	0.179779
Secreted Factors	EGFL7	PC1	-0.0979169	0.0527046	0.216573
Secreted Factors	VEGFB	PC1	-0.108472	0.00832178	0.144822
Secreted Factors	BTC	PC1	0.102184	0.0235784	0.179779
Secreted Factors	CRLF3	PC1	0.101713	0.0443828	0.214717
Secreted Factors	BDNF	PC1	-0.112888	0.00970874	0.144822
Secreted Factors	ZFP91	PC1	0.10365	0.0277393	0.179779
Secreted Factors	S100A4	PC1	-0.101303	0.0568655	0.216573
Secreted Factors	S100A2	PC1	-0.107887	0.0263523	0.179779
Secreted Factors	LTB	PC1	-0.10092	0.0457698	0.2156

## Sheet: Donor 3
GeneSet	Gene	PC	Loading	P_perm	Adj_P_perm
Collagens	COL5A3	PC1	-0.262195	0.00970874	0.126214
Collagens	COL9A3	PC1	0.229672	0.0263523	0.228387
Collagens	COL27A1	PC1	-0.31776	0.00693481	0.126214
Collagens	COL17A1	PC2	0.375117	0.00693481	0.180305
ECM-affiliated Proteins	SEMA3F	PC1	0.147072	0.0110957	0.105623
ECM-affiliated Proteins	GPC1	PC1	0.157527	0.0110957	0.105623
ECM-affiliated Proteins	SDC1	PC1	0.156243	0.00277393	0.0915395
ECM-affiliated Proteins	LGALS8	PC1	-0.145193	0.038835	0.167159
ECM-affiliated Proteins	MUC5B	PC1	0.147604	0.0138696	0.105623
ECM-affiliated Proteins	ANXA11	PC1	0.152975	0.00832178	0.102982
ECM-affiliated Proteins	ANXA1	PC1	-0.138328	0.0277393	0.137309
ECM-affiliated Proteins	SEMA4F	PC1	0.155054	0.00693481	0.102982
ECM-affiliated Proteins	ANXA3	PC1	-0.137895	0.0235784	0.129681
ECM-affiliated Proteins	SEMA6C	PC1	0.130098	0.0429958	0.177358
ECM-affiliated Proteins	SDC3	PC1	0.158116	0.00832178	0.102982
ECM-affiliated Proteins	ELFN2	PC1	0.133373	0.0346741	0.163463
ECM-affiliated Proteins	GREM1	PC1	-0.146706	0.0208044	0.128727
ECM-affiliated Proteins	SEMA6B	PC1	0.130264	0.0485437	0.192233
ECM-affiliated Proteins	LGALS9	PC1	0.149369	0.0235784	0.129681
ECM-affiliated Proteins	MUC3A	PC1	0.146251	0.0166436	0.117694
ECM-affiliated Proteins	LGALS4	PC1	0.139715	0.0513176	0.195402
ECM-affiliated Proteins	C1QTNF1	PC1	0.147158	0.037448	0.167159
ECM-affiliated Proteins	MUC20	PC1	0.146015	0.0208044	0.128727
ECM-affiliated Proteins	MUC16	PC1	0.136905	0.00832178	0.102982
ECM-affiliated Proteins	MUC6	PC1	0.128814	0.0277393	0.137309
ECM-affiliated Proteins	MUC1	PC1	0.155119	0.00277393	0.0915395
ECM-affiliated Proteins	C1QL4	PC1	0.132353	0.0554785	0.203421
ECM-affiliated Proteins	SEMA4A	PC1	-0.139574	0.00832178	0.102982
ECM-affiliated Proteins	PLXNB2	PC1	0.142794	0.0138696	0.105623
ECM-affiliated Proteins	MUC5AC	PC1	0.149886	0.0138696	0.105623
ECM-affiliated Proteins	ELFN1	PC1	0.146216	0.00277393	0.0915395
ECM-affiliated Proteins	PLXND1	PC2	-0.169271	0.00693481	0.137309
ECM-affiliated Proteins	SEMA3B	PC2	-0.166213	0.00970874	0.137309
ECM-affiliated Proteins	PLXNA2	PC2	-0.147904	0.036061	0.223128
ECM-affiliated Proteins	SEMA6A	PC2	-0.169481	0.0277393	0.210541
ECM-affiliated Proteins	ANXA13	PC2	0.171484	0.00554785	0.137309
ECM-affiliated Proteins	ANXA10	PC2	0.175027	0.00416089	0.137309
ECM-affiliated Proteins	PLXNA3	PC2	-0.177994	0.00693481	0.137309
ECM-affiliated Proteins	ANXA7	PC2	0.160405	0.0263523	0.210541
ECM-affiliated Proteins	SEMA7A	PC2	-0.15423	0.0319001	0.210541
ECM-affiliated Proteins	FCN3	PC2	0.157142	0.0194175	0.174757
ECM-affiliated Proteins	ANXA9	PC2	0.163916	0.00832178	0.137309
ECM-affiliated Proteins	MUC4	PC2	-0.156237	0.0180305	0.174757
ECM-affiliated Proteins	ANXA5	PC2	0.174551	0.0124827	0.154473
ECM-affiliated Proteins	CSPG4	PC2	-0.162803	0.00416089	0.137309
ECM-affiliated Proteins	MUC13	PC2	0.142464	0.0319001	0.210541
ECM-affiliated Proteins	CLEC19A	PC2	0.166077	0.0152566	0.167822
ECM Glycoproteins	FNDC8	PC1	0.141263	0.0263523	0.229369
ECM Glycoproteins	FBLN1	PC1	0.14732	0.0346741	0.242718
ECM Glycoproteins	FGL1	PC1	-0.139009	0.0291262	0.229369
ECM Glycoproteins	PCOLCE	PC1	0.152173	0.0138696	0.229369
ECM Glycoproteins	AEBP1	PC1	-0.136857	0.0346741	0.242718
ECM Glycoproteins	LAMA4	PC1	0.136975	0.0194175	0.229369
ECM Glycoproteins	MATN3	PC1	-0.132133	0.0235784	0.229369
ECM Glycoproteins	IGFBP4	PC1	0.139352	0.0110957	0.229369
ECM Glycoproteins	FBLN7	PC1	0.141312	0.0221914	0.229369
ECM Glycoproteins	VWA5B2	PC1	0.134635	0.0249653	0.229369
ECM Glycoproteins	IGFBP7	PC1	-0.136505	0.0194175	0.229369
ECM Glycoproteins	LTBP3	PC1	0.154999	0.0110957	0.229369
ECM Glycoproteins	TSKU	PC1	0.147796	0.00970874	0.229369
ECM Glycoproteins	GAS6	PC1	0.136011	0.0263523	0.229369
ECM Glycoproteins	AGRN	PC1	0.154653	0.0110957	0.229369
ECM Glycoproteins	LAMB3	PC1	0.143815	0.0291262	0.229369
ECM Glycoproteins	SMOC1	PC1	-0.138985	0.0221914	0.229369
ECM Glycoproteins	VWA7	PC1	0.137768	0.0291262	0.229369
ECM Glycoproteins	TNC	PC2	0.156127	0.0235784	0.174757
ECM Glycoproteins	NTN1	PC2	0.132378	0.0152566	0.163835
ECM Glycoproteins	LTBP4	PC2	-0.114396	0.0249653	0.174757
ECM Glycoproteins	CRISPLD2	PC2	-0.152977	0.0263523	0.174757
ECM Glycoproteins	FN1	PC2	0.133649	0.0180305	0.163835
ECM Glycoproteins	TGFBI	PC2	0.151558	0.0208044	0.163835
ECM Glycoproteins	THBS1	PC2	-0.140872	0.00554785	0.163835
ECM Glycoproteins	FRAS1	PC2	-0.147627	0.0208044	0.163835
ECM Glycoproteins	FBN2	PC2	-0.138948	0.0166436	0.163835
ECM Glycoproteins	SLIT2	PC2	-0.136868	0.00970874	0.163835
ECM Glycoproteins	VWDE	PC2	-0.144755	0.0124827	0.163835
ECM Glycoproteins	IGFBP3	PC2	-0.157756	0.00277393	0.163835
ECM Glycoproteins	POMZP3	PC2	-0.136249	0.0277393	0.174757
ECM Glycoproteins	HMCN2	PC2	-0.14685	0.0166436	0.163835
ECM Glycoproteins	ABI3BP	PC2	-0.158423	0.00554785	0.163835
ECM Glycoproteins	FBLN2	PC2	-0.142492	0.0138696	0.163835
ECM Glycoproteins	CRELD1	PC2	-0.142235	0.0194175	0.163835
ECM Glycoproteins	TNXB	PC2	-0.15927	0.00277393	0.163835
ECM Glycoproteins	VWA3B	PC2	0.143858	0.0180305	0.163835
ECM Glycoproteins	CRELD2	PC2	0.146208	0.0194175	0.163835
ECM Regulators	CTSA	PC1	0.121559	0.00138696	0.054785
ECM Regulators	HYAL2	PC1	0.113885	0.00138696	0.054785
ECM Regulators	P4HA2	PC1	0.108446	0.037448	0.179296
ECM Regulators	PLOD1	PC1	0.119581	0.0249653	0.131484
ECM Regulators	CST3	PC1	0.113825	0.00693481	0.0730467
ECM Regulators	TIMP1	PC1	0.120854	0.00693481	0.0730467
ECM Regulators	MMP15	PC1	0.103566	0.00693481	0.0730467
ECM Regulators	SERPINE1	PC1	-0.101395	0.0485437	0.213053
ECM Regulators	PLOD3	PC1	0.114403	0.00554785	0.0730467
ECM Regulators	KAZALD1	PC1	0.105145	0.00554785	0.0730467
ECM Regulators	LOX	PC1	-0.0977403	0.0138696	0.104352
ECM Regulators	FAM20B	PC1	-0.116501	0.0221914	0.129861
ECM Regulators	CTSD	PC1	0.116861	0.00693481	0.0730467
ECM Regulators	LOXL1	PC1	0.0926609	0.0540915	0.230985
ECM Regulators	F12	PC1	0.119691	0.00693481	0.0730467
ECM Regulators	ADAM10	PC1	-0.100355	0.0124827	0.098613
ECM Regulators	ADAM15	PC1	0.122018	0.00138696	0.054785
ECM Regulators	P4HA3	PC1	0.0968134	0.0152566	0.104806
ECM Regulators	ST14	PC1	0.119066	0.00832178	0.0821775
ECM Regulators	MMP3	PC1	-0.116966	0.0180305	0.10957
ECM Regulators	ADAM17	PC1	-0.102521	0.0249653	0.131484
ECM Regulators	MMP14	PC1	0.100095	0.0166436	0.105187
ECM Regulators	ADAMTS9	PC1	-0.0886047	0.0152566	0.104806
ECM Regulators	CTSB	PC1	0.121219	0.00554785	0.0730467
ECM Regulators	SERPINB8	PC1	-0.0991524	0.0291262	0.14845
ECM Regulators	BMP1	PC1	0.1102	0.0166436	0.105187
ECM Regulators	ADAM9	PC1	-0.101446	0.0124827	0.098613
ECM Regulators	CTSF	PC1	0.102401	0.038835	0.180468
ECM Regulators	FAM20C	PC1	0.10597	0.00138696	0.054785
ECM Regulators	HYAL3	PC1	0.102564	0.0429958	0.194096
ECM Regulators	MMP23B	PC1	0.0887158	0.036061	0.178051
ECM Regulators	ADAM32	PC1	-0.120967	0.0124827	0.098613
ECM Regulators	SERPINA1	PC1	0.115895	0.00416089	0.0730467
ECM Regulators	SERPINB2	PC1	-0.118241	0.00693481	0.0730467
ECM Regulators	ADAMTSL2	PC1	-0.108293	0.00554785	0.0730467
ECM Regulators	SERPINB5	PC1	-0.0975076	0.00970874	0.0902342
ECM Regulators	MMP12	PC1	-0.0970147	0.0235784	0.131484
ECM Regulators	CTSC	PC2	0.155819	0.00138696	0.10957
ECM Regulators	ADAMTS14	PC2	-0.149485	0.00138696	0.10957
ECM Regulators	ADAMTSL4	PC2	-0.15374	0.00416089	0.21914
Proteoglycans	VCAN	PC1	-0.392712	0.00416089	0.0624133
Proteoglycans	CHADL	PC1	0.390925	0.0152566	0.0762829
Proteoglycans	SRGN	PC1	0.316145	0.0638003	0.191401
Proteoglycans	HAPLN3	PC1	0.372146	0.0138696	0.0762829
Proteoglycans	SPOCK1	PC1	-0.34287	0.038835	0.145631
Secreted Factors	WNT16	PC1	-0.112775	0.038835	0.222988
Secreted Factors	FGF20	PC1	-0.116574	0.0221914	0.197503
Secreted Factors	CXCL2	PC1	-0.114871	0.038835	0.222988
Secreted Factors	FLT3LG	PC1	-0.113068	0.00277393	0.18516
Secreted Factors	EBI3	PC1	0.0991192	0.0346741	0.222988
Secreted Factors	TGFB1	PC1	0.100228	0.0402219	0.223734
Secreted Factors	MEGF8	PC1	0.107035	0.0277393	0.214678
Secreted Factors	IL23A	PC1	-0.111379	0.0138696	0.197503
Secreted Factors	BMP8B	PC1	0.11803	0.00970874	0.197503
Secreted Factors	TGFB3	PC1	-0.106117	0.0194175	0.197503
Secreted Factors	TNFSF10	PC1	-0.112379	0.0194175	0.197503
Secreted Factors	EREG	PC1	-0.11861	0.00277393	0.18516
Secreted Factors	PSPN	PC1	0.113223	0.0138696	0.197503
Secreted Factors	WNT2B	PC1	-0.105175	0.037448	0.222988
Secreted Factors	GDF11	PC1	0.103244	0.0221914	0.197503
Secreted Factors	WNT10A	PC1	0.117854	0.0208044	0.197503
Secreted Factors	ANGPTL2	PC1	0.11137	0.0305132	0.222988
Secreted Factors	FGF2	PC1	-0.108326	0.00416089	0.18516
Secreted Factors	ANGPT1	PC1	-0.109712	0.00416089	0.18516
Secreted Factors	S100A1	PC1	-0.114597	0.00970874	0.197503
Secreted Factors	TNFSF13	PC1	0.117498	0.0110957	0.197503
Secreted Factors	CXCL11	PC1	-0.105416	0.0208044	0.197503
Secreted Factors	NRG4	PC1	-0.0918687	0.0249653	0.201992
Secreted Factors	NRTN	PC1	0.0994093	0.0235784	0.199855
Secreted Factors	EGFL7	PC1	0.116815	0.0138696	0.197503
Secreted Factors	VEGFB	PC1	0.115669	0.00970874	0.197503
Secreted Factors	TNFSF15	PC1	-0.107734	0.036061	0.222988
Secreted Factors	BMP8A	PC1	0.115562	0.0208044	0.197503
Secreted Factors	ZFP91	PC1	-0.117589	0.0180305	0.197503
Secreted Factors	TNFSF12	PC1	0.111262	0.0138696	0.197503
Secreted Factors	EGFL8	PC1	-0.102295	0.0319001	0.222988
Secreted Factors	CNTF	PC1	-0.111661	0.038835	0.222988
Secreted Factors	IL11	PC2	-0.144642	0.00693481	0.192017
Secreted Factors	PIK3IP1	PC2	-0.144618	0.00138696	0.192017
Secreted Factors	PDGFB	PC2	-0.141405	0.00554785	0.192017
Secreted Factors	VEGFA	PC2	-0.136154	0.00832178	0.192017
Secreted Factors	INHA	PC2	-0.136434	0.0152566	0.227889
Secreted Factors	TNFSF9	PC2	-0.138049	0.0166436	0.227889
Secreted Factors	BMP2	PC2	-0.135041	0.0180305	0.229245
Secreted Factors	WNT7A	PC2	-0.141235	0.00554785	0.192017
Secreted Factors	FGF19	PC2	-0.138167	0.00832178	0.192017
Secreted Factors	MEGF6	PC2	-0.139393	0.00970874	0.192017
Secreted Factors	ANGPTL4	PC2	-0.139348	0.00970874	0.192017
Secreted Factors	S100A13	PC2	0.136915	0.0110957	0.197503
Secreted Factors	PDGFA	PC2	-0.141264	0.00554785	0.192017
Secreted Factors	TNF	PC2	-0.132182	0.0166436	0.227889
