# Supplementary material for: Bottom‐Up Programming of Cell States in Cancer Organoids with Defined Synthetic Adhesion Cues
Source: Adv Mater. 2026 Apr 14;38(27):e17390. doi: 10.1002/adma.202517390 (PMC13173398; doi:10.1002/adma.202517390)
Supplement: Supplementary file 2 — Supporting File 2: adma72997‐sup‐0002‐Data.zip. [file ADMA-38-e17390-s001.zip › 3_Supporting_Data_S2.xlsx]

## Sheet: README
Section	Text
What this file is	Supplementary tables for linear modeling of delta_axis with donor and composition.
Outcome	delta_axis: the axis score used as response in linear models.
Factors	donor: donor ID (categorical). composition: experimental group (categorical).
Reference levels	Reference donor = Donor 1; reference composition = Matrigel.
Key hypothesis test	See sheet 'Interaction_test'. This tests whether composition effects differ by donor (donor×composition interaction).
How to interpret tables	Sheet 'EMMeans' shows estimated mean delta_axis for each donor×composition with 95% CI. Sheet 'WithinDonor_vs_Matrigel' shows composition effects within each donor compared to Matrigel (BH-adjusted p-values). Sheet 'Model_coefficients' provides the full coefficient table for reproducibility.

## Sheet: Interaction_test
Question answered	Null hypothesis (H0)	Alternative (H1)	Restricted model (H0)	Full model (H1)	N (rows)	Residual df (H0)	Residual df (H1)	RSS (H0)	RSS (H1)	ΔRSS (H0 - H1)	Added parameters	F statistic	p-value	Interpretation
Do composition effects differ by donor (i.e., is there a donor×composition interaction)?	No. Composition effects are the same for all donors; donors differ only by a baseline shift.	Yes. At least one composition effect differs across donors (interaction present).	delta_axis ~ donor + composition	delta_axis ~ donor * composition	63	54	42	0.319331	0.0689289	0.250402	12	12.7147	2.16297e-10	Reject H0: composition effects vary by donor (interaction present).

## Sheet: Model_fit_summary
model	nobs	r.squared	adj.r.squared	sigma	statistic	p.value	AIC	BIC	df.residual
Additive (donor + composition)	63	0.984033	0.981668	0.0768996	416.008	1.18862e-45	-134.147	-112.716	54
Interaction (donor * composition)	63	0.996554	0.994912	0.0405113	607.223	2.67598e-45	-206.736	-159.587	42

## Sheet: EMMeans
composition	donor	mean_delta_axis	SE	df	CI_lower	CI_upper	t.ratio	p_value
Matrigel	1	-0.834392	0.0233892	42	-0.881593	-0.78719	-35.6742	4.87161e-33
C-High	1	-0.0294127	0.0233892	42	-0.076614	0.0177886	-1.25753	0.215508
C-Low	1	-0.120055	0.0233892	42	-0.167256	-0.0728535	-5.13292	6.90734e-06
F-High	1	-0.157735	0.0233892	42	-0.204936	-0.110534	-6.74393	3.3819e-08
F-Low	1	-0.189732	0.0233892	42	-0.236933	-0.142531	-8.11195	3.90615e-10
L-High	1	-0.123228	0.0233892	42	-0.170429	-0.0760267	-5.26859	4.43324e-06
L-Low	1	-0.237587	0.0233892	42	-0.284789	-0.190386	-10.158	7.01178e-13
Matrigel	2	0.0896707	0.0233892	42	0.0424694	0.136872	3.83385	0.000416242
C-High	2	0.733942	0.0233892	42	0.686741	0.781144	31.3795	8.80071e-31
C-Low	2	0.68066	0.0233892	42	0.633459	0.727861	29.1015	1.82022e-29
F-High	2	0.781622	0.0233892	42	0.734421	0.828824	33.4181	6.91314e-32
F-Low	2	0.739235	0.0233892	42	0.692033	0.786436	31.6058	6.58664e-31
L-High	2	0.884267	0.0233892	42	0.837066	0.931468	37.8066	4.57065e-34
L-Low	2	0.855154	0.0233892	42	0.807953	0.902355	36.5619	1.79067e-33
Matrigel	3	-0.990296	0.0233892	42	-1.0375	-0.943095	-42.3399	4.42655e-36
C-High	3	-0.2887	0.0233892	42	-0.335901	-0.241499	-12.3433	1.46398e-15
C-Low	3	-0.495921	0.0233892	42	-0.543122	-0.448719	-21.203	4.69051e-24
F-High	3	-0.527302	0.0233892	42	-0.574504	-0.480101	-22.5447	4.36929e-25
F-Low	3	-0.398409	0.0233892	42	-0.44561	-0.351207	-17.0339	1.80222e-20
L-High	3	-0.508657	0.0233892	42	-0.555858	-0.461456	-21.7475	1.76368e-24
L-Low	3	-0.353591	0.0233892	42	-0.400792	-0.30639	-15.1177	1.36071e-18

## Sheet: WithinDonor_vs_Matrigel
contrast	donor	effect_vs_matrigel	SE	df	CI_lower	CI_upper	t.ratio	p_value
(C-High) - Matrigel	1	0.804979	0.0330773	42	0.713387	0.896571	24.3363	1.32057e-25
(C-Low) - Matrigel	1	0.714337	0.0330773	42	0.622745	0.805928	21.596	5.48775e-24
(F-High) - Matrigel	1	0.676656	0.0330773	42	0.585065	0.768248	20.4568	2.78222e-23
(F-Low) - Matrigel	1	0.64466	0.0330773	42	0.553068	0.736251	19.4895	1.40845e-22
(L-High) - Matrigel	1	0.711164	0.0330773	42	0.619572	0.802755	21.5	5.48775e-24
(L-Low) - Matrigel	1	0.596804	0.0330773	42	0.505212	0.688396	18.0427	2.13638e-21
(C-High) - Matrigel	2	0.644271	0.0330773	42	0.55268	0.735863	19.4777	1.44097e-22
(C-Low) - Matrigel	2	0.590989	0.0330773	42	0.499398	0.682581	17.8669	3.07718e-21
(F-High) - Matrigel	2	0.691952	0.0330773	42	0.60036	0.783543	20.9192	1.57481e-23
(F-Low) - Matrigel	2	0.649564	0.0330773	42	0.557972	0.741155	19.6377	1.3206e-22
(L-High) - Matrigel	2	0.794596	0.0330773	42	0.703005	0.886188	24.0224	2.19809e-25
(L-Low) - Matrigel	2	0.765483	0.0330773	42	0.673892	0.857075	23.1422	4.7328e-25
(C-High) - Matrigel	3	0.701596	0.0330773	42	0.610004	0.793187	21.2108	2.7747e-23
(C-Low) - Matrigel	3	0.494375	0.0330773	42	0.402784	0.585967	14.9461	3.06368e-18
(F-High) - Matrigel	3	0.462994	0.0330773	42	0.371402	0.554585	13.9973	2.04558e-17
(F-Low) - Matrigel	3	0.591887	0.0330773	42	0.500296	0.683479	17.8941	5.81602e-21
(L-High) - Matrigel	3	0.481639	0.0330773	42	0.390047	0.573231	14.561	6.16778e-18
(L-Low) - Matrigel	3	0.636705	0.0330773	42	0.545113	0.728296	19.249	5.63469e-22

## Sheet: Model_coefficients
term	estimate	std_error	statistic_t	p_value	CI_lower	CI_upper
(Intercept)	-0.834392	0.0233892	-35.6742	4.87161e-33	-0.881593	-0.78719
Donor_2	0.924062	0.0330773	27.9364	9.32355e-29	0.85731	0.990815
Donor_3	-0.155904	0.0330773	-4.71333	2.68516e-05	-0.222657	-0.0891516
composition_C-High	0.804979	0.0330773	24.3363	2.20095e-26	0.738226	0.871732
composition_C-Low	0.714337	0.0330773	21.596	2.31068e-24	0.647584	0.78109
composition_F-High	0.676656	0.0330773	20.4568	1.85481e-23	0.609904	0.743409
composition_F-Low	0.64466	0.0330773	19.4895	1.17371e-22	0.577907	0.711412
composition_L-High	0.711164	0.0330773	21.5	2.74387e-24	0.644411	0.777916
composition_L-Low	0.596804	0.0330773	18.0427	2.13638e-21	0.530051	0.663557
Donor_2:composition_C-High	-0.160707	0.0467784	-3.4355	0.00134412	-0.25511	-0.0663048
Donor_3:composition_C-High	-0.103383	0.0467784	-2.21006	0.0326043	-0.197786	-0.0089804
Donor_2:composition_C-Low	-0.123348	0.0467784	-2.63685	0.0116797	-0.21775	-0.028945
Donor_3:composition_C-Low	-0.219961	0.0467784	-4.7022	2.78268e-05	-0.314364	-0.125559
Donor_2:composition_F-High	0.0152953	0.0467784	0.326973	0.745312	-0.0791073	0.109698
Donor_3:composition_F-High	-0.213663	0.0467784	-4.56755	4.27742e-05	-0.308065	-0.11926
Donor_2:composition_F-Low	0.00490432	0.0467784	0.104842	0.917001	-0.0894983	0.0993069
Donor_3:composition_F-Low	-0.0527722	0.0467784	-1.12813	0.265668	-0.147175	0.0416304
Donor_2:composition_L-High	0.0834326	0.0467784	1.78357	0.0817203	-0.01097	0.177835
Donor_3:composition_L-High	-0.229525	0.0467784	-4.90664	1.4407e-05	-0.323927	-0.135122
Donor_2:composition_L-Low	0.168679	0.0467784	3.60592	0.000819344	0.0742766	0.263082
Donor_3:composition_L-Low	0.0399007	0.0467784	0.852973	0.398512	-0.0545019	0.134303
